# Supplementary material for: Maternal under-nutrition during pregnancy alters the molecular response to over-nutrition in multiple organs and tissues in nonhuman primate juvenile offspring
Source: J Dev Orig Health Dis. Author manuscript; Available in PMC 2025 May 7. (PMC11686573; doi:10.1017/S2040174424000163)
Supplement: 1 [file NIHMS1988356-supplement-1.xlsx]

## Sheet: ST1 Liver DEG
Analysis Ready Molecules Liver MUNvCON Chow					Analysis Ready Molecules Liver MUNvCON HFHS					Analysis Ready Molecules Liver CON HFHSvChow					Analysis Ready Molecules Liver MUN HFHSvChow
ID	Symbol	Expr p-value	Expr Fold Change		ID	Symbol	Expr p-value	Expr Fold Change		ID	Symbol	Expr p-value	Expr Fold Change		ID	Symbol	Expr p-value	Expr Fold Change
NM_006843	SDS	5.44e-05	-2.96974		NM_005989	AKR1D1	7.44e-06	-2.04059		NM_016084	RASD1	2.2e-07	-3.7591		NM_016609	SLC22A17	0.0010581	-3.35608
NM_173843	IL1RN	1.11e-08	-2.80281		NM_001622	AHSG	9.96e-07	-1.75648		NM_173843	IL1RN	3.52e-09	-3.01977		NM_007348	ATF6	0.00107933	-2.97415
NM_004419	DUSP5	1.31e-05	-2.61496		NM_000412	HRG	3.83e-06	-1.64661		NM_002467	MYC	6.22e-07	-2.77254		NM_153226	SLC35G1	3.76e-05	-2.86849
NM_016084	RASD1	1e-05	-2.58869		NM_002216	ITIH2	4.87e-06	-1.5976		NM_052901	SLC25A25	8.91e-07	-2.61586		NM_024027	COLEC11	5.7e-05	-2.70944
NM_021175	HAMP	7.58e-10	-2.42251		NM_000618	IGF1	5.96e-06	-1.41342		NM_015675	GADD45B	5.03e-12	-2.17605		NM_004499	HNRNPAB	3.28e-07	-2.70273
NM_052901	SLC25A25	4.6e-06	-2.33232		NM_006587	CORIN	1.19e-07	-1.40827		NM_014252	SLC25A15	6.15e-06	-1.60164		NM_003057	SLC22A1	5.87e-06	-2.70091
NM_001013029	IGFBP1	4.49e-06	-2.23736		NM_002928	RGS16	2.71e-08	-1.3861		NM_003129	SQLE	8.29e-06	-1.44151		NM_031243	HNRNPA2B1	5.94e-05	-2.6265
NM_005525	HSD11B1	3.07e-10	-2.20048		NM_152869	RGN	4.95e-06	-1.37385		NM_000506	F2	4.61e-06	-1.32233		NM_004642	CDK2AP1	0.000317279	-2.57959
NM_002467	MYC	3.28e-05	-2.09307		NM_173494	DNAAF6	3.33e-06	1.25553		NM_002928	RGS16	2.58e-07	1.34258		XR_015857	RPL23AP87	4.31e-05	-2.57218
NM_015675	GADD45B	1.98e-11	-2.08855		NM_024698	SLC25A22	1.25e-05	1.32112		NM_003042	SLC6A1	2.19e-05	-1.29572		NM_005667	RNF103	3.28e-06	-2.54342
NM_005950	MT1G	1.48e-05	-2.05384		NM_001024070	GCH1	2.09e-06	1.48338		NM_004419	DUSP5	3.14e-05	-2.42322		NM_006287	TFPI	0.000164074	-2.49965
NM_000699	AMY2A	3.25e-05	-1.9717		NM_030754	SAA2	9.53e-08	1.69538		NM_001039395	SPATA6L	3.16e-05	-1.60187		NM_013283	MAT2B	1.75e-05	-2.42493
NM_003500	ACOX2	1.25e-07	-1.81426		NM_004493	HSD17B10	1.53e-05	1.8518		NM_007172	NUP50	7.87e-05	-1.34553		NM_025195	TRIB1	0.000566799	-2.40805
NM_006745	MSMO1	2.31e-05	-1.78365		NM_017888	ACSM5	3.8e-06	1.9373		NM_002181	IHH	8.27e-05	-1.2541		NM_012212	PTGR1	9.73e-09	-2.40153
NM_000846	GSTA2	1.1e-05	-1.71179		NM_052932	TMEM123	1.98e-05	-1.46928		NM_014470	RND1	0.000105418	-1.20483		NM_002790	PSMA5	2.45e-06	-2.39847
NM_003565	ULK1	5.23e-05	-1.68017		NM_001172	ARG2	2.11e-05	2.23103		NM_005239	ETS2	0.000124506	-1.67973		NM_001430	EPAS1	1.27e-05	-2.37997
NM_001039395	SPATA6L	1.03e-05	-1.66786		NM_001005197	OR8D4	2.46e-05	1.20135		NM_172244	SGCD	0.000141722	-1.16475		NM_015348	TMEM131	0.000697639	-2.36399
NM_002197	ACO1	2.65e-05	-1.66427		NM_000331	SAA1	2.71e-05	7.05878		NM_006745	MSMO1	0.000174477	-1.62796		NM_001528	HGFAC	1.07e-10	-2.34523
NM_000667	ADH1A	1.3e-05	-1.65957		NM_181871	PKLR	2.86e-05	-1.56207		NR_002834	DUSP5P1	0.000190631	-1.36772		NM_213589	RAPH1	3.67e-08	-2.34074
NM_001159	AOX1	2.86e-06	-1.64795		NM_052971	LEAP2	2.87e-05	1.42778		NM_013434	KCNIP3	0.000276139	-1.6467		NM_001889	CRYZ	1.24e-06	-2.3375
NM_000940	PON3	7.98e-05	-1.63788		NM_001001567	PDE9A	3.04e-05	-1.70625		XR_078513	PKD1P1	0.000315535	-1.14993		NM_020338	ZMIZ1	0.000596954	-2.32542
NM_012254	SLC27A5	4.66e-05	-1.63787		NM_014155	ZBTB44	3.04e-05	1.24149		NM_001360	DHCR7	0.000612865	-1.2277		NR_000029	RPL23AP7	5.54e-05	-2.32474
NM_153282	HYAL1	3.57e-05	-1.63649		NM_000488	SERPINC1	3.51e-05	-1.30611		NM_000351	STS	0.000732065	-1.39919		NM_001457	FLNB	0.000586052	-2.32471
NM_000065	C6	3.32e-05	-1.63608		NM_018043	ANO1	3.87e-05	-1.4146		NM_005194	CEBPB	0.000961429	-1.53925		NM_005611	RBL2	1.24e-07	-2.30851
NM_000277	PAH	0.000353065	-1.63364		NM_014413	EIF2AK1	4.11e-05	-1.41711		NM_017947	MOCOS	0.000967428	-1.13384		NM_001565	CXCL10	1.07e-05	-2.30538
NM_145740	GSTA1	0.000223294	-1.62936		NM_001725	BPI	5.13e-05	1.18109		NM_003822	NR5A2	0.000983022	-1.17308		NM_014576	A1CF	1.35e-09	-2.28965
NM_004099	STOM	0.00025428	-1.62754		NM_173635	SIGLECL1	6.39e-05	1.27728		NM_001004739	OR5L2	0.000992544	-1.14791		NM_003750	EIF3A	2.25e-05	-2.28672
NM_000784	CYP27A1	2.62e-05	-1.61379		NM_175729	SSX4/SSX4B	7.04e-05	1.25867		NM_000353	TAT	0.000997722	-1.41634		NR_002766	MEG3	0.00140045	-2.28054
NM_031279	ETNPPL	1.56e-05	-1.61052		NM_001040023	SIRPA	7.58e-05	-1.61685		NM_033260	FOXQ1	0.00104904	-3.56267		NM_000884	IMPDH2	4.99e-05	-2.27768
NM_014298	QPRT	0.000275394	-1.60858		NM_003500	ACOX2	7.76e-05	-1.47588		NM_014375	FETUB	0.00115746	-1.35247		NM_152449	LYSMD4	0.000118942	-2.27746
NM_000147	FUCA1	9.26e-05	-1.60527		NM_018426	TMEM63B	8.7e-05	1.2878		NM_016169	SUFU	0.00118856	1.16511		NM_006811	SERINC3	3.25e-05	-2.27594
NM_001013398	IGFBP3	3.35e-05	-1.60064		NM_001097593	XAGE1A/XAGE1B	8.94e-05	1.46352		NM_197973	ALG2	0.00122463	-1.17229		NM_172097	CATSPER2	0.000564467	-2.27234
NM_000146	FTL	0.000356916	-1.58269		NM_020950	KIAA1614	9.8e-05	1.18742		NM_006007	ZFAND5	0.00137681	-2.06189		NM_020824	ARHGAP21	0.00146706	-2.26011
NM_002216	ITIH2	1.56e-05	-1.56875		XM_001128423	TMEM191B/TMEM191C	0.000107278	1.23875		NM_002559	P2RX3	0.00146084	1.12879		NM_001903	CTNNA1	0.000109578	-2.24433
NM_004391	CYP8B1	2.86e-05	-1.56647		NM_001037290	BCO2	0.000113989	1.53841		NM_013326	RMC1	0.00152313	-1.34743		NM_002074	GNB1	0.000129156	-2.24182
NM_153211	TTC39C	2.99e-07	-1.56018		NR_004844	RPL13AP3	0.000116063	1.40553		NM_181342	FKBP7	0.00182791	-1.10954		NM_005595	NFIA	3.96e-05	-2.24006
NM_001818	AKR1C4	1.52e-05	-1.55558		NM_001306	CLDN3	0.000118429	1.43069		NM_019844	SLCO1B3	0.00195843	-1.15932		NM_004939	DDX1	5.33e-05	-2.23858
NM_006667	PGRMC1	8.43e-05	-1.55249		NM_005564	LCN2	0.000123091	1.57117		NM_006843	SDS	0.00227351	-1.9708		NM_033669	ITGB1	0.000746017	-2.23639
NM_201442	C1S	6.3e-05	-1.54759		NM_004139	LBP	0.000132612	3.34779		NM_006587	CORIN	0.00246194	1.18737		NM_016047	SF3B6	6.73e-08	-2.22387
NM_000127	EXT1	2.9e-05	-1.53019		XR_037012	TNIP2P1	0.00013338	1.25685		NM_004316	ASCL1	0.0026696	-1.85787		NM_148976	PSMA1	5.8e-07	-2.223
NM_000773	CYP2E1	0.000267666	-1.51595		NM_199344	SFT2D2	0.00014422	1.16706		NM_000439	PCSK1	0.00309534	-1.10648		NM_002715	PPP2CA	0.000146136	-2.21958
NM_000531	OTC	0.000116868	-1.50386		NM_182508	FAM216B	0.000146386	1.1447		XM_001133269	ACOD1	0.00354378	-1.12167		NM_015702	MMADHC	8.32e-08	-2.21298
NM_024911	WLS	2.7e-05	-1.43904		NM_021200	PLEKHB1	0.000156953	1.18038		NM_182495	NXPE2	0.00359396	-1.14144		NR_002808	ITPK1-AS1	0.000914976	-2.21296
NM_144729	DUSP10	0.000261252	-1.39993		NM_153377	LRIG3	0.000161802	-1.18263		NM_175929	FGF14	0.00363153	1.10928		NM_178324	SPTLC1	0.00118071	-2.20816
NM_001008218	AMY1C (includes others)	0.000140214	-1.36255		NM_022110	FKBPL	0.000162554	1.29772		NM_001017373	SAMD3	0.00394701	-1.13617		NM_005626	SRSF4	0.000156774	-2.20692
NM_001013836	MAD1L1	6.75e-07	-1.35203		XM_001714476	CCDC166	0.000163319	1.27815		NM_080600	MAG	0.00395195	-1.32855		NM_198276	TMEM17	0.00104231	-2.19571
NM_152869	RGN	3.73e-08	-1.33642		NM_032683	MPV17L2	0.000168882	1.18882		NM_198682	GYPE	0.00410528	-1.09744		NM_015002	FBXO21	1.39e-05	-2.19336
NM_145727	LPAL2	0.000168555	-1.29931		NM_032793	MFSD2A	0.000170163	1.66559		NR_029842	mir-130	0.00420544	-1.1475		NM_001077440	BCLAF1	0.000154165	-2.18848
NM_002181	IHH	2.13e-05	-1.28253		NM_022437	ABCG8	0.000171314	-1.49961		NM_207308	NUP210L	0.00432606	-1.11277		NM_016305	SS18L2	1.9e-05	-2.18754
NM_013389	NPC1L1	4.16e-05	-1.27022		NM_032899	FAM83A	0.000181777	1.26857		NM_019859	HTR7	0.00435559	-1.12791		NM_194431	RNASE4	4.06e-07	-2.18395
NM_005577	LPA	0.00031493	-1.26884		NM_000658	AIRE	0.000182863	1.26985		XM_001715815	MSC-AS1	0.00456649	-1.14229		NM_005016	PCBP2	5.1e-07	-2.17699
NM_024699	ZFAND1	0.000278977	-1.23913		NM_173473	ANAPC16	0.000185221	1.25568		NM_002130	HMGCS1	0.00458279	-1.63558		NM_020191	MRPS22	1.06e-05	-2.16622
XR_078513	PKD1P1	0.000142272	-1.1604		NM_002578	PAK3	0.000187376	1.38362		NM_004040	RHOB	0.00459281	-1.92464		NM_006588	SULT1C4	0.000256917	-2.15863
NM_181306	MRPL52	0.000167421	1.1395		NM_058181	YBEY	0.000189186	1.34583		NM_032148	SLC41A2	0.00467736	-1.23504		NM_021959	PPP1R11	0.000107375	-2.15435
NM_173644	C20orf197	5.66e-05	1.14945		NM_012212	PTGR1	0.000193255	-1.86644		NM_001008661	KYAT3	0.00477248	1.13366		NM_000170	GLDC	0.000358275	-2.15236
NM_001007471	TRPM3	0.000329264	1.15264		NM_015256	ACSL6	0.00019592	1.38024		NM_033015	FASTK	0.00537489	-1.09697		NM_080546	SLC44A1	7.58e-05	-2.13977
NM_175895	LINC01465	0.000101673	1.15284		NM_002215	ITIH1	0.000206584	-1.53603		NM_031279	ETNPPL	0.00571994	-1.30828		NM_021005	NR2F2	0.000677738	-2.13959
NM_005559	LAMA1	0.000224275	1.15314		NM_080743	SRSF12	0.000207947	1.23143		NM_181806	AASDH	0.00573798	-1.16757		NM_003945	ATP6V0E1	9.34e-07	-2.13764
NM_181539	KRT26	0.000173613	1.15676		NM_018728	MYO5C	0.000224433	1.81158		NM_181755	HSD11B1	0.00588676	-1.177		NM_006708	GLO1	4.51e-06	-2.13368
NM_001001870	MIR22HG	0.000179022	1.16193		NM_001005221	OR4F3 (includes others)	0.000230104	1.51728		NM_173827	COX18	0.00610562	1.12426		NM_007065	CDC37	6.28e-06	-2.13011
NM_002505	NFYA	1.07e-05	1.16581		NM_001012391	SNX29P1	0.00023216	1.29452		NM_001018038	VPS13A	0.0064746	-1.09611		NM_001469	XRCC6	4.87e-05	-2.12732
NM_001008225	CNOT4	0.000228851	1.1728		NM_000670	ADH4	0.000232837	-2.06769		NM_182830	MDGA2	0.00663367	-1.10348		NM_006356	ATP5PD	7.92e-07	-2.12263
NM_022133	SNX16	0.000294666	1.17444		NM_001007525	NWD1	0.000244077	1.27549		NM_020130	TCIM	0.00697403	-1.45078		NM_201539	NDRG2	2.44e-07	-2.11287
NM_020554	TCL6	3.12e-05	1.18101		NR_003686	SNORD125	0.000252982	1.27866		NM_052963	TOP1MT	0.00707941	-1.0986		NM_016118	NUB1	0.000779704	-2.10996
NM_133631	ROBO1	8.7e-05	1.18331		NM_006699	MAN1A2	0.000253691	-1.2396		NM_199334	THRA	0.00711566	1.13385		NM_005334	HCFC1	0.0001043	-2.10932
NM_182522	TAFA4	0.000155909	1.18487		NR_029895	mir-331	0.000257317	1.15431		NM_016260	IKZF2	0.00719806	1.17777		NM_080748	ROMO1	6.58e-07	-2.10821
NR_002790	PER3P1	0.000270266	1.18551		NM_030642	APOL5	0.000258258	-1.19701		NM_005401	PTPN14	0.00727992	-1.12103		NM_006468	POLR3C	0.000198183	-2.10209
NM_024677	NSUN7	4.7e-05	1.18921		NM_004813	PEX16	0.000267298	1.52393		XR_041830	LINC00261	0.00732621	1.14258		NM_016133	INSIG2	1.4e-06	-2.10183
NM_001048198	RCC1	4.42e-05	1.19066		NM_078474	TM2D3	0.000278913	-1.23065		NM_018448	CAND1	0.00737951	1.08698		NR_003584	SNHG8	1.8e-09	-2.09707
NM_024623	OGFOD2	0.00021603	1.19357		NM_001015048	BAG5	0.000280436	1.39046		NM_001924	GADD45A	0.00740881	-2.02151		NM_000255	MMUT	1.71e-07	-2.09445
NM_001029997	ZNF181	0.000144697	1.1968		NM_152616	TRIM42	0.000284767	1.24199		NM_031845	MAP2	0.00784543	-1.12176		NM_001745	CAMLG	3e-05	-2.08843
XR_017949	THUMPD3-AS1	0.000106472	1.19751		NM_006801	KDELR1	0.00028743	1.40127		NM_000592	C4A/C4B	0.0081032	1.1897		NM_145169	SFT2D1	0.000296606	-2.08504
NR_003606	ZFAS1	0.000192992	1.20455		NM_003385	VSNL1	0.000303917	-1.17852		NM_014020	TMEM176B	0.00839267	-1.15802		NM_002151	HPN	6.58e-08	-2.08029
NM_198897	FIBP	9.26e-05	1.20876		NM_153357	SLC16A11	0.000314356	1.41539		NM_013409	FST	0.00839739	-1.82184		NM_006694	JTB	7.77e-06	-2.07478
NM_007099	ACP1	8.98e-05	1.21033		NM_153742	CTH	0.000316008	2.8651		NM_001004307	ARMH1	0.00859889	1.15527		NM_015533	TKFC	3.15e-06	-2.07443
NM_007180	TREH	0.000292431	1.21342		NM_006269	RP1	0.000317188	1.45545		NM_003046	SLC7A2	0.00869921	-1.18193		NM_153675	FOXA2	1.99e-06	-2.07391
NM_004799	ZFYVE9	0.00018591	1.21409		NM_002794	PSMB2	0.000318091	-1.39609		NM_002229	JUNB	0.00882171	-1.70232		NM_002803	PSMC2	2.22e-07	-2.07267
NM_002083	GPX2	8.3e-07	1.21667		NM_001039771	CBLN3	0.000318413	-1.97637		NM_001012507	CENPW	0.00885625	-1.12982		NM_004434	EML1	0.000245854	-2.07182
NM_014552	GRHL1	0.000342932	1.21804		NM_000907	NPR2	0.000328052	1.47265		NM_001939	DRP2	0.00914856	-1.12095		NM_001385	DPYS	8.63e-07	-2.06527
NM_176870	MT1M	5.03e-06	1.22632		NM_080669	SLC46A1	0.000332273	1.73298		NM_033194	HSPB9	0.00924789	-1.11997		NM_001024912	CEACAM1	7.79e-08	-2.06164
NM_183400	RNF14	0.00010396	1.22688		NM_198436	AURKA	0.000336292	1.80881		NM_016093	RPL26L1	0.00939924	-1.14135		NM_014252	SLC25A15	2.71e-06	-2.05514
NM_016297	PCYOX1	0.000197511	1.23667		NM_152513	MEI1	0.00033926	1.21344		NM_001008749	RAB19	0.00978821	-1.0966		NM_019600	FAM214A	0.000507335	-2.04844
NM_001080542	FBF1	0.000212409	1.23872		NM_001005278	OR6N2	0.000343773	1.38825		NM_012482	ZNF281	0.00979364	-1.21739		NM_001020658	PUM1	1.28e-05	-2.04472
NM_024671	ZNF768	0.000257721	1.24263		NM_005193	CDX4	0.000343884	1.24579		NM_000200	HTN3	0.00987301	1.10758		NM_005822	RCAN2	0.00023717	-2.04062
NR_002183	ST13P4	0.000263058	1.24288		NM_015937	PIGT	0.000365444	1.4453		NM_001882	CRHBP	0.0101168	-1.12412		NM_001818	AKR1C4	1.13e-07	-2.04056
NM_020243	TOMM22	0.000314963	1.24483		NM_001005281	OR6B1	0.000365995	1.14666		NM_001040202	PAQR3	0.0105447	-1.18636		NM_017724	LRRFIP2	0.000235023	-2.03934
NM_198585	ENTPD8	1.38e-05	1.24984		NM_018179	ATF7IP	0.000369352	1.88419		NM_033105	DNAJC5B	0.0106586	-1.12384		NM_000274	OAT	0.000438863	-2.03702
NM_005234	NR2F6	1.91e-05	1.268		NM_001006606	FAM230I	0.000393707	1.45351		NM_031440	RTP3	0.0107731	1.10907		NM_031992	EIF4H	0.000114908	-2.03187
NM_003032	ST6GAL1	0.000212092	1.27755		NM_001003941	OGDH	0.000394472	1.52116		NM_020958	PPP4R4	0.0108902	1.10403		NM_002766	PRPSAP1	3.94e-05	-2.02281
NM_173619	CLEC18A/CLEC18C	0.000273591	1.27863		NM_004388	CTBS	0.000396298	1.74215		NM_001003811	TEX11	0.011063	-1.14403		NM_001487	BLOC1S1	0.000110098	-2.0188
XM_943006	PTP4A3	0.000271024	1.28747		NM_198526	ZNF710	0.000401856	1.20397		NM_003471	KCNAB1	0.0110818	1.11852		NM_015710	NOP53	0.000109066	-2.0152
NM_018043	ANO1	1.73e-05	1.29383		NM_001043229	CSKMT	0.000405777	1.27924		NM_001005281	OR6B1	0.0113217	-1.10256		NM_004169	SHMT1	1.29e-06	-2.00936
NM_002902	RCN2	0.000261021	1.30513		NM_001007248	ZNF599	0.000409484	1.32597		NM_014714	IFT140	0.0113718	-1.16818		NM_080927	DCBLD2	4.52e-05	-2.00827
NM_001010922	BCL2L15	0.000294132	1.30705		NM_024947	PHC3	0.000416517	-1.12263		NM_001033723	ZNF704	0.0114197	1.09907		NM_014206	TMEM258	1.82e-05	-2.00371
NM_004766	COPB2	0.000342152	1.30927		NM_000506	F2	0.000418937	1.24273		NM_001037293	PALM2AKAP2	0.0114719	-1.11508		NM_016332	MSRB1	0.000350275	-1.99962
NM_005412	SHMT2	3.54e-05	1.31321		NM_021023	CFHR3	0.000419034	1.20108		NM_024562	TANGO6	0.0114859	1.108		NM_181871	PKLR	6.59e-12	-1.9984
NM_001005783	HAO2	3.52e-05	1.33062		NM_012166	FBXO10	0.000424109	1.44499		NM_001003892	DUSP29	0.0115527	-1.31519		NM_003715	USO1	0.000665205	-1.99409
NM_020123	TM9SF3	0.000135562	1.33202		NM_014409	TAF5L	0.000433679	1.15017		NM_001024070	GCH1	0.0116141	-1.24654		NM_012302	ADGRL2	2.89e-06	-1.9907
NM_001033503	SAR1B	1.77e-05	1.33682		NM_012223	MYO1B	0.000436251	-1.16739		NM_015922	NSDHL	0.0116794	-1.24097		NM_004255	COX5A	0.000237777	-1.988
NM_000505	F12	0.000255708	1.36424		NM_080921	PTPRC	0.000445579	1.24115		NM_006149	LGALS4	0.011832	1.09263		NM_001002019	PUS1	2.6e-07	-1.98763
NM_001185	AZGP1	0.000319638	1.36795		NM_001004452	OR1J4	0.000450924	1.26619		AK094492	LINC00323	0.0118535	1.16059		NM_005607	PTK2	7.84e-05	-1.98539
NM_006684	CFHR4	0.000280109	1.3697		NM_018725	IL17RB	0.00046304	1.68537		NM_000123	ERCC5	0.0120758	-1.15165		NR_015370	EPB41L4A-AS1	2.56e-05	-1.98474
NM_001982	ERBB3	0.000118022	1.37375		NM_001004753	OR51F2	0.000464842	1.56771		NM_139284	LGI4	0.0120836	-1.1152		NM_007166	PICALM	0.000175043	-1.98199
NM_021198	CTDSP1	0.000258533	1.3858		NM_001077593	ADHFE1	0.000466933	1.79533		NM_000771	CYP2C9	0.0122358	-1.39929		NM_145117	NAV2	1.27e-05	-1.98177
NM_032353	VPS25	0.000154877	1.38865		NM_198391	FLRT3	0.000475141	1.33251		NM_014695	CCDC144A	0.0122526	-1.13154		NM_003288	TPD52L2	0.000250702	-1.97766
NM_001009616	SPANXN5	9.66e-06	1.38868		NM_000463	UGT1A1	0.000475324	1.51857		NM_004864	GDF15	0.0125614	-2.45163		NM_022130	GOLPH3	0.000114228	-1.97541
NR_002570	CYP2D7	0.000192065	1.38896		BC042023	TTLL7	0.000478512	1.24798		NM_002149	HPCAL1	0.0127428	-1.11088		NM_014395	DAPP1	9.66e-05	-1.97479
NM_015969	MRPS17	0.000275139	1.38941		NM_023067	FOXL2	0.000505065	1.27708		NM_001010876	TMEM244	0.0127857	1.13176		XM_370681	RPL13AP20	2.86e-06	-1.97248
NM_004687	MTMR4	0.000152037	1.39304		NM_002467	MYC	0.000510999	3.33292		NM_001083	PDE5A	0.0131443	-1.10637		NM_014462	LSM1	3.85e-05	-1.96813
NM_001013439	FXR1	0.00035082	1.40602		NM_006570	RRAGA	0.000519169	2.04958		NM_001289	CLIC2	0.0134039	-1.09984		NM_014866	SEC16A	9.44e-06	-1.96798
NM_001735	C5	0.00024718	1.4073		NM_181646	ZNF804B	0.000520655	1.23041		NM_003164	STX5	0.0135929	1.16771		NM_033301	RPL8	0.000494266	-1.96524
NM_005859	PURA	0.000346251	1.40894		NM_001034833	NHP2	0.000523774	1.58166		NM_016234	ACSL5	0.0137666	1.3739		NM_001065	TNFRSF1A	0.000204727	-1.96399
NM_001123	ADK	0.000340018	1.41359		NM_000597	IGFBP2	0.000525564	4.37743		NM_182920	ADAMTS9	0.0142005	-1.09239		NM_001416	EIF4A1	2.73e-06	-1.96189
NM_003932	ST13	0.000293566	1.41691		NM_015704	DESI1	0.000537056	1.81924		BU676723	ZCCHC8	0.0146621	-1.12444		NM_201627	TRIM41	0.000292804	-1.96118
NM_017840	MRPL16	4.09e-05	1.42109		NM_012467	TPSG1	0.000544949	2.0371		NM_017434	DUOX1	0.014729	-1.10709		NM_004497	FOXA3	2.44e-05	-1.95844
NM_001304	CPD	1.57e-05	1.42119		NM_021916	ZNF70	0.000552307	1.54688		NM_033311	KCNK4	0.0147374	1.14253		NM_005989	AKR1D1	3.42e-05	-1.95488
NM_016401	HIKESHI	0.000136329	1.42801		NM_007178	STRAP	0.000553099	1.71841		NM_003891	PROZ	0.0148435	-1.25		NM_005104	BRD2	0.000327163	-1.95359
NR_001578	TDH	4.6e-05	1.4357		NM_021036	GUSBP15	0.000558129	1.26303		NM_017817	RAB20	0.015134	-1.13389		NM_007010	DDX52	0.000138864	-1.95323
NM_022488	ATG3	0.000135142	1.43784		NM_005558	LAD1	0.000561023	1.81579		NM_014342	MTCH2	0.0151348	1.126		NM_001040649	ACP1	3.77e-07	-1.95208
NM_133171	ELMO2	0.000220824	1.44324		NM_152318	NOPCHAP1	0.000562938	4.08947		NM_000611	CD59	0.0151473	-1.14359		NR_003287	RNA28SN5	0.00132512	-1.9508
NR_001283	TOP1P2	0.000190735	1.45382		NM_004200	SYT7	0.000568561	1.58277		NM_025243	SLC19A3	0.0152336	-1.34459		NM_025147	COQ10B	0.000259333	-1.94805
NM_003941	WASL	0.000140614	1.45752		NM_016095	GINS2	0.000576392	1.31382		NM_032456	PCDH7	0.0153377	-1.11622		NM_021129	PPA1	5.6e-08	-1.94735
NM_005776	CNIH1	3.44e-05	1.46455		NM_005545	ISLR	0.000584642	1.19679		NM_001001698	LINC01940	0.0153864	-1.10123		NM_032036	IFI27L2	0.000125885	-1.94718
NM_181354	OXR1	0.000293623	1.46808		NM_021238	SINHCAF	0.000589299	1.3478		NM_020140	ANKS1B	0.0153948	1.08153		NM_001664	RHOA	0.000104145	-1.94317
NM_005143	HP	2.11e-05	1.46945		NM_001076	UGT2B15	0.000600945	2.67391		NM_001029885	CPTP	0.0155517	1.14869		NM_005327	HADH	0.000501161	-1.93405
NM_198083	DHRS4L2	0.000193436	1.47242		NM_003276	TMPO	0.000610806	1.68259		NM_016848	SHC3	0.0156293	1.0976		NM_031280	MRPS15	1.41e-06	-1.93127
NM_001002924	AP3S1	0.00035358	1.47861		NM_001171	ABCC6	0.000611775	-1.44196		NM_001015882	DNAJC25	0.0157934	1.09673		NM_138446	MALSU1	5.92e-06	-1.92898
NM_020850	RANBP10	0.000301953	1.48039		NM_000663	ABAT	0.000614	1.75629		NM_001129851	PMS2P5/PMS2P9	0.0158659	-1.11628		NM_004737	LARGE1	4.17e-05	-1.92347
NM_022457	COP1	7.33e-05	1.48243		NM_003002	SDHD	0.000624511	2.24846		CR749717	TNFRSF14-AS1	0.0160689	-1.12008		NM_000429	MAT1A	7.13e-08	-1.92078
NM_005698	SCAMP3	0.000303306	1.48662		NM_213647	FGFR4	0.000625713	2.42865		NM_003407	ZFP36	0.0162388	-2.61393		NM_002899	RBP1	4.62e-05	-1.91929
NM_181836	TMED7	3.25e-05	1.50565		NR_003276	CES1P1	0.000630361	1.59072		XM_001720609	STX1B	0.0163107	-1.10639		NR_003264	SDHAP1	0.00024558	-1.91817
NM_031314	HNRNPC	0.00018606	1.51029		NM_152358	IZUMO2	0.000631994	1.29511		XM_945685	GAS6	0.0166824	-1.10655		NM_001006	RPS3A	0.00011175	-1.91756
NM_033091	TRIM4	0.000182879	1.51431		NM_017570	OPLAH	0.000632719	1.29612		NM_001005785	DAZ2	0.0166969	-1.09944		NM_005807	PRG4	0.000583334	-1.91679
NM_002412	MGMT	8.53e-07	1.51685		NM_152385	CLHC1	0.000637581	1.33126		NM_020158	EXOSC5	0.0167068	-1.1914		NM_018043	ANO1	1.34e-15	-1.9142
NM_001306	CLDN3	3.37e-06	1.52233		NM_000814	GABRB3	0.000638546	1.31162		NM_021259	PGAP6	0.0169569	-1.08465		NM_014912	CPEB3	0.000543529	-1.91277
NM_001294	CLPTM1	0.000318788	1.52448		NM_003077	SMARCD2	0.000641329	1.70718		BC039538	LINC01751	0.0175606	1.16701		NM_001001998	EXOSC10	9.23e-05	-1.91253
NM_139321	ATRN	1.98e-05	1.52683		NM_015922	NSDHL	0.000648832	1.33035		NM_203463	CERS6	0.0176161	1.11165		NM_002887	RARS1	1.27e-05	-1.91123
NM_000892	KLKB1	3.76e-06	1.52755		NM_152389	CFAP65	0.000652421	1.23959		NM_130445	COL18A1	0.0176558	1.34175		NM_032562	PLA2G12B	0.000120608	-1.90835
NM_138689	PPP1R14B	0.000322242	1.52759		NM_016373	WWOX	0.000657144	1.55585		NM_004965	HMGN1	0.0178255	-1.08951		NM_001082576	RBFOX2	0.000681826	-1.90312
NM_138809	CMBL	0.000251737	1.53202		NM_021652	GUSBP14	0.000673055	1.27239		NM_006697	MTMR11	0.0179007	1.13341		NM_003167	SULT2A1	2.02e-08	-1.902
NM_024520	MAIP1	3.01e-05	1.53481		XM_001130428	USP17L29 (includes others)	0.000676887	1.25207		NM_032727	INA	0.0179806	-1.09281		NM_001003945	ALAD	3.99e-07	-1.89923
NM_003878	GGH	0.000104291	1.53746		NM_130463	ATP6V1G2	0.000715935	1.15443		NM_002595	CDK17	0.017994	-1.15402		NM_206907	PRKAA1	0.000151217	-1.89892
NM_013285	GNL2	0.000125286	1.54008		NM_033319	CENPL	0.000719804	1.29105		NM_006323	SEC24B	0.018306	-1.11343		NR_024508	ZNF286B	0.000916592	-1.89329
NM_198998	AQP12A/AQP12B	1.94e-05	1.54307		NM_003523	H2BC6	0.00072302	1.2923		NM_173825	RABL3	0.0185498	-1.20755		NM_025075	THOC7	0.000390016	-1.89241
NM_213593	DIO1	0.000171448	1.54431		NM_153693	HOXC6	0.000725305	1.12205		NM_017435	SLCO1C1	0.0185865	1.15243		NM_017454	STAU1	2.13e-05	-1.88992
NM_001018136	NME1-NME2	5.71e-05	1.54472		NM_025158	RUFY1	0.000732282	1.14291		NM_002871	RABIF	0.0186985	1.1266		NM_015516	TSKU	6.02e-06	-1.8897
NM_000429	MAT1A	4.21e-05	1.54521		NM_001364	DLG2	0.00073763	1.41777		NM_005564	LCN2	0.0187633	-1.34137		NM_014255	CNPY2	3e-07	-1.88865
NM_006858	TMED1	1.79e-05	1.54642		NM_001005514	OR5H14	0.00074019	1.24614		NM_021175	HAMP	0.0188516	-1.25919		NM_000305	PON2	6.03e-06	-1.88635
NR_003927	UOX	0.000100446	1.55192		NM_033125	SLC22A16	0.000743456	1.15532		XM_939522	ZNF799	0.0190654	1.11927		NM_004869	VPS4B	6.36e-06	-1.88582
NM_001042576	RRBP1	0.000348207	1.56053		NM_014790	JAKMIP2	0.00075165	1.52581		NM_005559	LAMA1	0.0191768	1.09519		NR_003927	UOX	5.68e-07	-1.8845
NM_021071	ART4	0.00029611	1.56118		NM_207308	NUP210L	0.000773881	1.13396		NM_001775	CD38	0.01922	1.12972		NM_003299	HSP90B1	9.93e-05	-1.88008
NM_015695	BRPF3	4.87e-05	1.56422		NM_001005783	HAO2	0.000774308	1.24815		NM_003742	ABCB11	0.0197147	-1.21288		NM_024693	ECHDC3	0.000317489	-1.87967
NM_021982	SEC24A	7.81e-06	1.56443		NM_001069	TUBB2A	0.00078491	1.84441		NM_006583	RRH	0.019747	1.13783		NM_014752	SPCS2	6.94e-06	-1.87761
NM_004539	NARS1	2.42e-05	1.56887		NM_001009551	CNIH1	0.000792894	1.59669		NM_005953	MT2A	0.0202849	-1.24527		NM_015439	CCDC28A	2.77e-05	-1.87722
NM_031219	HDHD3	8.47e-05	1.56996		NM_005824	LRRC17	0.000797494	2.7528		NM_207373	C10orf99	0.0204235	1.06774		NM_000302	PLOD1	0.000273486	-1.87656
NM_000255	MMUT	0.000163997	1.57203		NM_031858	NBR1	0.000801362	1.1527		NM_024611	ICE2	0.0204235	1.09477		NR_002570	CYP2D7	4.07e-09	-1.87415
NM_006838	METAP2	9e-05	1.57891		NM_020980	AQP9	0.000801543	-1.53627		NM_001099743	SYBU	0.0205393	-1.2325		NM_001013	RPS9	7.5e-05	-1.87248
NM_015254	KIF13B	7.74e-05	1.57896		NM_016448	DTL	0.000802244	1.34532		NM_002166	ID2	0.020542	-1.22981		NM_181890	UBE2D3	8.56e-05	-1.87193
NM_017838	NHP2	0.000126005	1.57923		NM_016186	SERPINA10	0.000804203	1.50776		NM_005586	MDFI	0.0206428	1.11308		NM_020810	TRMT5	0.00097032	-1.87133
NM_130445	COL18A1	7.94e-05	1.58315		NM_015687	FILIP1	0.000804709	1.1197		NM_000812	GABRB1	0.0206886	1.10584		XM_931120	NBPF10 (includes others)	1.03e-06	-1.8711
NM_015530	GORASP2	2.19e-05	1.58355		NM_003431	ZNF124	0.000807634	1.5475		NR_003232	SNORD113-4	0.0207738	1.10912		NM_000340	SLC2A2	1.19e-07	-1.87102
NM_021129	PPA1	2.19e-05	1.58441		NM_012202	GNG3	0.000807722	1.44426		NM_020205	OTUD7B	0.0210387	1.13154		NM_005381	NCL	9.44e-05	-1.87053
NR_002211	MEIS3P1	8.6e-05	1.58845		NM_001001687	LOC400710	0.000808984	1.2561		NM_032137	C3orf20	0.0211864	-1.15985		NM_022457	COP1	4.72e-08	-1.86977
NM_014255	CNPY2	3.5e-05	1.59		NM_004710	SYNGR2	0.000816781	1.32712		NM_178828	SPATA31E1	0.0214128	-1.08026		NM_003234	TFRC	2.46e-05	-1.86833
NM_020998	MST1	6.27e-06	1.59703		NM_000295	SERPINA1	0.000823376	1.6926		NM_022475	HHIP	0.0214462	-1.22242		XM_943699	SNHG5	0.000812952	-1.866
NM_020244	CHPT1	7.53e-07	1.5984		NM_017823	DUSP23	0.000823585	1.6723		NR_003081	GSTT4	0.0214695	-1.12954		NM_138809	CMBL	1.85e-06	-1.86457
NM_014762	DHCR24	0.000128309	1.60324		NM_005666	CFHR2	0.000839464	-1.3138		NM_012081	ELL2	0.021892	-1.31813		NM_005828	DCAF7	5.59e-06	-1.85675
NM_006827	TMED10	0.000187801	1.60521		NM_144985	CDH24	0.000841071	-1.18746		XM_937753	PRDM6	0.022015	-1.17162		NM_152892	LRWD1	6.74e-05	-1.85673
NM_001042616	PIGY	5.19e-05	1.60562		NM_001002849	LY6G5C	0.000842453	1.17756		NM_015423	AASDHPPT	0.0221596	1.14668		NM_001003696	ATP5PF	4.67e-05	-1.85453
NM_080748	ROMO1	0.000219635	1.61138		NM_144645	C4orf36	0.00084327	1.39138		NM_001128077	KRTAP20-3	0.0223979	-1.13901		NM_198504	PAQR9	0.000890274	-1.85445
NM_001079539	XBP1	4.6e-05	1.61894		XM_373688	CRNDE	0.000847068	1.48148		NM_152343	SPATA32	0.0224045	-1.09186		NR_002308	UQCRBP1	0.000720048	-1.85199
NM_007273	PHB2	6.46e-05	1.62073		BX111310	LOC100996671	0.000848666	1.25233		NM_033480	FBXO9	0.0225469	-1.10301		NR_002211	MEIS3P1	1.86e-06	-1.84661
NM_001083613	TMEM219	0.000256933	1.62371		NM_031844	HNRNPU	0.000851838	1.53139		NM_001037380	DEFB109B	0.0226067	-1.0857		NM_001076677	CLTA	3.55e-05	-1.84574
NM_005016	PCBP2	0.000225449	1.62649		NM_172196	GTF2A1L	0.000853743	1.38371		NM_000298	PKLR	0.0226084	-1.0931		NM_018405	COPRS	0.00010456	-1.84273
NM_148976	PSMA1	0.000294866	1.62937		NM_024103	SLC25A23	0.000857729	2.30139		NM_181785	SLC46A3	0.0228925	-1.19987		NM_002488	NDUFA2	8.84e-06	-1.84221
NM_015702	MMADHC	8.12e-05	1.63731		NM_181783	TMTC3	0.00085823	1.64687		NM_002826	QSOX1	0.0230338	-1.08989		NM_001918	DBT	0.00116764	-1.83477
NM_153700	STRC	0.000271959	1.64015		NM_033131	WNT3A	0.000860229	1.43877		XM_943590	GAK	0.0231618	1.1055		NM_017971	MRPL20	2.95e-05	-1.8325
XM_931120	NBPF10 (includes others)	2.99e-05	1.64229		NM_145160	MAP2K5	0.000866647	-1.17839		NM_001033503	SAR1B	0.0231702	-1.20796		NM_004539	NARS1	2.43e-07	-1.83088
NM_001003945	ALAD	1.66e-05	1.65203		NM_012322	LSM5	0.000870179	1.51193		NM_004056	CA8	0.0232499	-1.09107		NM_018487	TMEM176A	2.69e-06	-1.83
NM_001655	ARCN1	1.55e-06	1.65268		NM_000527	LDLR	0.000871704	2.52442		NM_001899	CST4	0.023342	1.10509		NM_001349	DARS1	0.0010423	-1.82806
NM_014576	A1CF	8.71e-06	1.65295		NM_017767	SLC39A4	0.000875382	8.40348		NM_001865	COX7A2	0.023377	-1.08612		NM_004964	HDAC1	0.000153057	-1.82731
NM_001528	HGFAC	2.6e-06	1.65642		NM_014581	OBP2B	0.00087636	1.68157		NM_019022	TMX3	0.0235714	1.09926		NM_145330	MRPL33	0.00122596	-1.82697
NM_002803	PSMC2	4.54e-05	1.65754		NR_003584	SNHG8	0.000877656	-1.56791		NM_152772	TCP11L2	0.0236758	-1.13146		NM_022781	RNF38	7.07e-05	-1.82668
NM_201539	NDRG2	6.3e-05	1.65841		NM_006705	GADD45G	0.000879188	2.74032		NM_203286	NECTIN1	0.023716	1.116		NM_001033	RRM1	0.00109278	-1.8256
NM_002151	HPN	2.09e-05	1.65907		NM_000164	GIPR	0.000880875	1.77998		NM_052911	ESCO1	0.0238057	-1.11307		NM_004593	TRA2B	0.00138757	-1.82442
NM_003167	SULT2A1	1.46e-06	1.66223		NM_001251	CD68	0.000892251	1.54929		NM_004902	RBM39	0.024073	-1.07777		NM_001867	COX7C	8.33e-05	-1.82272
NM_017454	STAU1	0.000266489	1.66348		NM_006777	ZBTB33	0.000894451	2.00537		NM_173570	ZDHHC23	0.0241276	1.1467		NM_004360	CDH1	8.98e-05	-1.82092
NM_004869	VPS4B	0.00010039	1.66456		NM_018246	CCDC25	0.000898943	1.43551		NM_006224	PITPNA	0.0241342	-1.13169		NM_021073	BMP5	0.000702102	-1.8194
NM_018487	TMEM176A	2.89e-05	1.66493		NM_000880	IL7	0.000899419	2.55937		AK097377	CAMK1D	0.0241686	1.19665		NM_015530	GORASP2	3.86e-07	-1.81725
NM_003217	TMBIM6	0.000242425	1.67868		NM_153648	SLC24A4	0.000904866	1.55841		NM_003603	SORBS2	0.0242465	1.0907		NM_006802	SF3A3	0.000103813	-1.81588
NM_001385	DPYS	7.42e-05	1.68412		NM_001813	CENPE	0.000908261	1.31886		NM_014938	MLXIP	0.0244063	-1.09949		NM_004067	CHN2	2.02e-06	-1.81055
NM_000305	PON2	7.12e-05	1.6875		NM_001010985	MYBPHL	0.000914648	1.65174		NM_152753	SCUBE3	0.0246423	-1.09274		NM_033091	TRIM4	1.52e-06	-1.80843
NM_000375	UROS	0.000179455	1.68999		NM_022154	SLC39A8	0.000915919	1.51972		NM_001037968	ALAS2	0.0246512	1.10771		NM_001514	GTF2B	0.000872592	-1.80728
XR_041528	CYP4F24P	9.5e-06	1.69229		NM_001099286	MTFR2	0.000917028	2.15716		NM_018290	PGM2	0.0253919	-1.07877		NM_001001567	PDE9A	2.57e-06	-1.80629
NM_004275	MED20	0.000122999	1.69689		NM_002806	PSMC6	0.000917339	1.53994		NM_052892	PKD1L2	0.0254004	-1.09148		NM_031219	HDHD3	2.1e-06	-1.80608
NM_020126	SPHK2	3.09e-05	1.70053		NM_001014443	USP21	0.000929097	-1.15629		NM_021047	ZNF253	0.0254561	-1.09744		NM_000987	RPL26	3.79e-05	-1.80571
NM_020131	UBQLN4	1.83e-05	1.70346		NM_005630	SLCO2A1	0.000929124	5.62436		NM_002372	MAN2A1	0.0257857	1.0913		NM_004542	NDUFA3	0.000899112	-1.80526
NM_004496	FOXA1	0.000144484	1.70597		NM_021733	TSKS	0.00093393	1.29475		NM_000220	KCNJ1	0.0258951	-1.09476		NM_003941	WASL	1.75e-07	-1.80344
NM_001024912	CEACAM1	9.43e-06	1.70772		NM_001014435	CA7	0.000935145	1.19427		NM_005977	RNF6	0.0259151	1.11133		NM_004146	NDUFB7	6.51e-05	-1.80175
NM_001994	F13B	1.78e-11	1.71881		NM_207344	SPRYD4	0.000942358	1.59088		NR_024562	HPN-AS1	0.0260695	-1.08533		NM_015695	BRPF3	9.13e-07	-1.80116
NM_001733	C1R	0.000115656	1.72158		NM_017429	BCO1	0.000951097	2.23654		NM_207578	PRKACB	0.0260722	1.09608		NM_004284	CHD1L	8.93e-10	-1.79337
NM_001020658	PUM1	0.000277264	1.72232		NM_004565	PEX14	0.000951347	1.58485		NM_016297	PCYOX1	0.0263956	1.13797		NM_004069	AP2S1	0.00028462	-1.79119
NM_004146	NDUFB7	0.000147758	1.72761		NM_015920	RPS27L	0.000953451	-1.49876		NM_001005915	ERBB3	0.0265808	-1.08599		NM_001293	CLNS1A	9.83e-05	-1.78855
NM_012302	ADGRL2	5.45e-05	1.73307		NM_004536	NAIP	0.000963258	1.2219		NM_001079872	CUL4B	0.0266211	1.10429		NM_001035505	BOLA3	0.000108591	-1.78583
NM_014866	SEC16A	0.00010955	1.73723		NM_000825	GNRH1	0.000970377	1.85791		NM_014353	RAB26	0.0267359	-1.18426		NM_001697	ATP5PO	0.00033087	-1.78469
NM_005611	RBL2	4.52e-05	1.73742		NM_174962	SSX9P	0.000971693	1.57634		XM_926437	TRIM43/TRIM43B	0.0269646	1.1009		AY726563	PRDM11	0.000897397	-1.78411
NM_014206	TMEM258	0.000215876	1.74565		NM_002890	RASA1	0.000972133	1.34137		NM_001122	PLIN2	0.0270131	-1.43806		NM_000099	CST3	0.000606902	-1.78188
NM_153675	FOXA2	6.42e-05	1.74774		NM_005271	GLUD1	0.000972609	-1.2124		NM_001080519	BAHCC1	0.0270221	1.1197		NM_002893	RBBP7	0.000487951	-1.78074
NM_006114	TOMM40	4.94e-05	1.75102		NM_014437	SLC39A1	0.00098032	3.00662		NM_000277	PAH	0.0270379	-1.30754		NM_001042616	PIGY	3.5e-06	-1.7802
NM_001002019	PUS1	5.56e-06	1.75901		NM_024599	RHBDF2	0.000981086	1.16558		NM_017914	FAM174C	0.0271097	-1.08546		NM_017719	SNRK	0.000830366	-1.77971
NM_018660	ZNF395	0.000183165	1.77455		NM_032969	PCDH11X	0.000989866	1.30488		NM_012118	NOCT	0.0271425	-1.14773		NM_000019	ACAT1	0.00024438	-1.77729
NM_001079673	FNDC3A	4.2e-06	1.77781		NM_030930	UNC93B1	0.000990104	1.40747		NM_020441	CORO1B	0.027209	1.11921		NM_100486	WAC	4.67e-06	-1.77688
NM_020191	MRPS22	0.000246695	1.78924		NM_014066	COMMD5	0.000990843	1.27636		NM_000317	PTS	0.0272944	-1.20905		NM_016410	CHMP5	0.000393654	-1.77236
NM_018464	CISD1	0.00015795	1.792		NM_031427	DNAL1	0.000995181	2.05368		NM_078473	TM2D2	0.0273021	1.12158		NM_030579	CYB5B	0.00128926	-1.77128
NM_005828	DCAF7	1.2e-05	1.79578		NM_001012761	RGMB	0.00100429	2.49645		NM_025061	LRRC8E	0.0273695	-1.09267		NM_014947	FOXJ3	1.21e-06	-1.76964
NM_004617	TM4SF4	2.03e-06	1.79663		NM_001042453	STK26	0.0010061	1.34351		NR_030341	mir-610	0.0275624	-1.15927		NM_004275	MED20	5.27e-05	-1.76746
NM_003945	ATP6V0E1	2.61e-05	1.81382		NM_178342	C3orf35	0.00100696	1.18577		NM_001003936	TXNDC8	0.0275733	1.12345		NM_004641	MLLT10	0.00133352	-1.76673
NM_213589	RAPH1	8.87e-06	1.81641		NM_032569	GLYR1	0.00101756	1.83127		NM_006598	SLC12A7	0.0276146	-1.08787		NM_001042576	RRBP1	2.09e-05	-1.76474
NM_016462	TMEM14C	0.000291566	1.81816		NM_144720	JAKMIP1	0.00102071	1.68812		NM_018906	PCDHA3	0.0276956	1.10304		NM_005359	SMAD4	0.000781111	-1.76311
NM_007065	CDC37	0.000101482	1.81921		NM_001492	GDF1	0.00103091	1.61668		NM_005127	CLEC2B	0.0278939	1.11716		NM_001123	ADK	3.21e-07	-1.76098
NM_014752	SPCS2	8.46e-06	1.86072		NM_016045	PRELID3B	0.00103514	2.51418		NM_199280	TOGARAM2	0.0278996	-1.09215		NM_139125	MASP1	9.97e-07	-1.7592
NM_000302	PLOD1	0.000299669	1.86523		NM_005554	KRT6A	0.00103681	1.23187		NM_001012958	DISC1	0.0279194	1.11386		NM_001735	C5	1.42e-07	-1.75877
NM_004497	FOXA3	5.62e-05	1.86992		NM_178457	ZNF831	0.00105216	1.33504		NM_201564	SYCE1	0.0279963	1.16311		NM_173515	CNKSR3	3e-07	-1.75748
NM_014462	LSM1	8.82e-05	1.87497		NM_001013629	TMEM236	0.00106012	1.91521		NM_080826	ISM1	0.0280072	-1.14442		NM_030589	CYP2A6 (includes others)	0.000171758	-1.75524
NM_015012	TMEM41B	3.42e-07	1.89714		NM_032341	DDI2	0.00106421	1.31988		NM_153332	ERI1	0.0281155	1.10942		NM_016462	TMEM14C	0.000514933	-1.75499
NM_018840	RAB5IF	4.15e-06	1.90955		NR_024540	WASH7P	0.00107212	1.25699		NM_152405	JMY	0.0281228	-1.11284		NM_014234	HSD17B8	5.31e-05	-1.75435
NM_016047	SF3B6	1.96e-06	1.91102		NM_000607	ORM1	0.00107225	-1.37494		NM_004443	EPHB3	0.0282837	-1.07128		NM_006836	GCN1	3.67e-05	-1.75395
NM_001469	XRCC6	0.000206226	1.92603		NM_014822	SEC24D	0.00107423	2.05094		NM_004842	AKAP7	0.0283494	1.07975		NM_014762	DHCR24	1.52e-05	-1.75296
NM_003299	HSP90B1	5.44e-05	1.94852		NM_205860	NR5A2	0.00107476	1.46586		NM_030956	TLR10	0.0284367	-1.1183		NM_013285	GNL2	4.07e-06	-1.74994
NM_002790	PSMA5	5.91e-05	1.9576		NM_015832	MBD2	0.00107653	2.06966		NM_152636	METTL15	0.0286025	1.09766		NM_007262	PARK7	0.000245255	-1.74911
NM_000884	IMPDH2	0.000343495	1.96257		NR_029843	mir-10	0.00108357	1.82179		NM_001012982	MSANTD1	0.0286257	-1.10276		NM_145165	CHURC1	0.000199649	-1.7474
NM_006356	ATP5PD	3.67e-06	1.96867		NM_033009	PCBP4	0.0010878	1.67932		NM_144603	NOXO1	0.0286306	1.13844		NM_001018136	NME1-NME2	1.7e-06	-1.74466
NM_003750	EIF3A	0.000170439	1.97657		NM_212555	PATE2	0.00110121	2.06109		NM_205833	IGSF1	0.0288206	1.08077		NM_014290	TDRD7	0.000795117	-1.74234
NM_005667	RNF103	0.000108014	1.98525		NM_017434	DUOX1	0.00110366	1.14499		NM_004609	TCF15	0.0292482	-1.07334		NM_015933	TMA7	0.000290153	-1.74066
NM_006694	JTB	1.5e-05	1.99958		NM_007058	CAPN11	0.00110954	2.22272		XM_937939	AKR1C6P	0.0294351	1.11224		NM_018840	RAB5IF	3.29e-05	-1.73978
NM_004499	HNRNPAB	3.16e-05	2.00695		NM_002560	P2RX4	0.00110968	-1.32336		NM_001031694	SCMH1	0.0296084	-1.06714		NM_021071	ART4	2.44e-05	-1.73723
NM_001867	COX7C	1.39e-05	2.01179		NM_025150	TARS2	0.00111554	1.4934		NM_003670	BHLHE40	0.0296274	-2.16131		NM_024996	GFM1	0.00020578	-1.73628
NM_006079	CITED2	0.000104026	2.02028		NM_024306	FA2H	0.00111817	1.97593		NR_002811	NPHP3-AS1	0.0297667	1.11317		NM_001081559	CPSF4	0.00142323	-1.73466
NM_006811	SERINC3	0.000156132	2.02527		NM_018040	GPATCH2	0.00111992	1.29026		NM_031412	GABARAPL1	0.0300669	-1.3554		NM_014614	PSME4	0.000402272	-1.73371
NM_001430	EPAS1	0.000115273	2.02722		NM_004343	CALR	0.00112783	6.09345		NM_001009936	PHF19	0.0300826	-1.10886		NM_017838	NHP2	1.23e-05	-1.73361
NM_005334	HCFC1	0.00015131	2.05164		NM_172005	WFDC13	0.00114177	1.40528		NR_031649	mir-1247	0.0302537	1.10306		NM_003136	SRP54	0.000403445	-1.73211
NM_013283	MAT2B	0.000133822	2.07158		NM_145048	PACRGL	0.00114385	1.87658		NM_022838	ARMCX5	0.0305554	1.11539		NM_001486	GCKR	5.73e-08	-1.73193
NM_024693	ECHDC3	4.63e-05	2.14804		AW195733	LINC01396	0.00114573	1.427		NM_000086	CLN3	0.030678	-1.09075		NM_018141	MRPS10	4.41e-05	-1.73045
NM_031243	HNRNPA2B1	0.00035612	2.20229		NR_029687	mir-148	0.0011472	1.25927		NM_198935	SS18L1	0.0307165	1.08317		NM_014829	DDX46	0.000305493	-1.72996
NM_004434	EML1	6.97e-05	2.29694		NM_001035516	DMKN	0.00115567	1.37327		NM_004067	CHN2	0.0307228	-1.13386		NM_014251	SLC25A13	3.63e-05	-1.72911
NM_006588	SULT1C4	8.4e-05	2.38458		NM_005495	SLC17A4	0.00115943	1.26323		NM_058190	FAM207A	0.0309989	-1.10495		NM_018660	ZNF395	0.000295457	-1.72793
NM_003057	SLC22A1	2.54e-06	2.91258		NM_001033026	TMEM259	0.00116313	1.94874		NM_001005191	OR7D4	0.0311369	-1.08887		NM_020850	RANBP10	4.4e-06	-1.7273
XM_001720609	STX1B	0.00018251	-1.18067		NM_001113755	TYMP	0.00116969	2.06839		NM_001012267	CENPP	0.0311806	1.09445		NM_032314	COQ5	2.55e-05	-1.72686
NM_012276	LILRA4	0.000220822	-1.16839		NM_019091	PLEKHA3	0.00117043	1.39645		NM_004287	GOSR2	0.0312891	-1.12012		NM_001033503	SAR1B	2.42e-11	-1.7252
NM_014184	CNIH4	0.000359	1.44517		NR_002998	SCARNA3	0.00117066	1.31425		NM_015085	RAP1GAP2	0.0314576	1.09923		NM_005698	SCAMP3	5.59e-06	-1.72322
NM_000371	TTR	0.000363	-1.48658		NM_001013743	TMEM225	0.00117632	1.7055		NM_001004470	ST8SIA6	0.0315815	-1.08606		NM_002629	PGAM1	0.000513519	-1.72267
NM_019117	KLHL4	0.000364	-1.12498		NM_198042	PDLIM2	0.00118126	1.37031		NM_000480	AMPD3	0.0316442	-1.0776		NM_004156	PPP2CB	3.41e-05	-1.72114
XR_041830	LINC00261	0.000366	1.19935		NM_002492	NDUFB5	0.0011888	3.59837		BF941677	HPSE2	0.0316805	-1.1143		NM_032776	JMJD1C	0.000223742	-1.7168
NM_006233	POLR2I	0.000369	1.49069		NM_006697	MTMR11	0.00119	-1.195		NM_002079	GOT1	0.0317621	-1.64806		NM_006838	METAP2	1.04e-05	-1.71601
NM_006836	GCN1	0.000392	1.57474		NM_002822	TWF1	0.00119603	1.49107		NM_001031692	LRRC17	0.0320239	-1.10594		NM_002796	PSMB4	5.17e-05	-1.71413
NM_003904	ZPR1	0.000395	1.34878		NM_000951	PRRG2	0.0011997	2.0525		NM_139314	ANGPTL4	0.0323465	-1.11239		NM_015254	KIF13B	8.9e-06	-1.714
NM_194431	RNASE4	0.000395	1.57832		NM_001004736	OR5K1	0.00120588	1.25077		NM_016044	FAHD2A	0.0324595	-1.11418		NM_016207	CPSF3	0.000307697	-1.71358
NM_004169	SHMT1	0.000397	1.55581		NR_003140	SNORD117	0.00120978	1.6571		NM_153719	NUP62	0.0326097	-1.08348		NM_006114	TOMM40	8.36e-05	-1.7084
NM_004467	FGL1	0.000406	-1.55748		XM_936849	MPC1L	0.00122143	1.28094		NM_021116	ADCY1	0.0326584	-1.15288		NM_002957	RXRA	0.00107373	-1.70562
NM_014402	UQCRQ	0.000413	1.1292		NM_002618	PEX13	0.00122248	1.44928		NR_030296	mir-548	0.0328907	1.09265		NM_052932	TMEM123	1.42e-09	-1.69911
NM_002074	GNB1	0.000413	2.03319		NM_177401	MIDN	0.00122813	4.42817		NR_003082	GSTTP2	0.0332116	-1.11847		NM_001733	C1R	0.00015784	-1.6954
NM_001664	RHOA	0.000421	1.7795		XM_928936	GFY	0.00123012	1.25711		NM_004251	RAB9A	0.0332854	1.11514		NM_139321	ATRN	6.39e-07	-1.69395
NM_014187	TMEM208	0.000427	1.21748		NM_024310	PLEKHF1	0.00123081	3.55341		NM_001017402	LAMB3	0.0333505	-1.07787		NM_006447	USP16	0.000165665	-1.68877
NM_002789	PSMA4	0.000432	1.63277		NM_032117	MND1	0.00123596	1.83819		NM_001001317	PRSS58	0.0333951	1.10098		NM_016226	VPS29	9.96e-06	-1.68843
NM_001017404	LGR6	0.000436	1.2519		NM_004183	BEST1	0.00123727	1.4587		NM_181900	STARD5	0.0334128	1.10224		NM_182617	ACSM2B	0.000785458	-1.6867
NR_024054	GUSBP14	0.000437	1.14036		NM_005401	PTPN14	0.00123848	1.14687		NM_138792	LEO1	0.0335007	-1.09243		NM_181900	STARD5	0.000308056	-1.68372
NM_024835	GGNBP2	0.000437	1.44448		NM_001031806	ALDH3A2	0.00123959	1.36184		XM_372573	KBTBD13	0.033635	1.10093		NM_012229	NT5C2	0.000705175	-1.68368
NM_019095	CRLS1	0.000439	-1.54232		NM_001002913	PTRH1	0.00123967	1.87137		NM_004148	NINJ1	0.0338046	-1.1634		NM_001079539	XBP1	1.67e-05	-1.6834
NM_153699	GSTA5	0.000442	-1.51813		NM_152698	AMER3	0.00124256	1.51407		NR_030191	mir-515	0.0339375	-1.10487		NM_018091	ELP3	0.000672674	-1.68269
NM_000317	PTS	0.000452	-1.38899		NM_016348	FAXDC2	0.00124338	1.83003		XR_042317	INTS4P2	0.0341977	1.11225		NM_020244	CHPT1	1.15e-07	-1.68086
NM_001048241	UBL5	0.000457	1.90873		NM_024887	DHDDS	0.00124649	1.69573		NM_153211	TTC39C	0.0342077	-1.16307		NM_015837	FCN2	5.78e-05	-1.68085
NM_004156	PPP2CB	0.000461	1.51346		NM_001925	DEFA4	0.00124774	1.66914		NM_001801	CDO1	0.0344519	-1.24538		NM_031903	MRPL32	0.000888776	-1.67673
NM_002748	MAPK6	0.000462	1.45179		NM_016568	RXFP3	0.00125506	1.16882		NM_021100	NFS1	0.0351253	1.10566		NM_147223	NCOA1	0.000100518	-1.67545
NM_020189	ENY2	0.000467	-1.46979		NM_139015	SPPL3	0.00125722	2.1975		CR747253	MYO1H	0.0352472	1.12888		NM_181469	EIF6	1.31e-05	-1.67542
NM_024027	COLEC11	0.000474	2.18449		XM_931384	AKAIN1	0.0012593	1.15392		NM_001080825	TMEM120B	0.0352815	-1.07268		NM_014943	ZHX2	3.67e-05	-1.67297
NM_001903	CTNNA1	0.000476	1.98891		NM_001037494	DYNLL1	0.00126207	2.89978		NM_004998	MYO1E	0.0355652	1.11429		NM_006645	STARD10	0.00146126	-1.67017
NR_003149	ADGRV1	0.000478	-1.34023		NM_005298	GPR25	0.00126276	1.4818		NM_000307	POU3F4	0.0357893	-1.08575		NM_004487	GOLGB1	0.000117554	-1.66784
NM_016593	CYP39A1	0.000478	-1.25539		NM_024021	MS4A4A	0.00126307	1.22253		NM_182972	IRF2BP2	0.0358229	-1.26888		NM_006824	EBNA1BP2	0.000964958	-1.66488
NM_017971	MRPL20	0.000481	1.59879		NM_006646	WASF3	0.00126351	1.64542		NM_198479	TPRX1	0.0359312	-1.07199		NM_001040437	SNHG32	0.000628067	-1.66433
NM_007102	GUCA2B	0.000485	1.18564		NM_020038	ABCC3	0.00127247	1.4581		NM_004991	MECOM	0.0360942	1.09285		NM_152740	HIBADH	0.000181751	-1.66275
NM_001076677	CLTA	0.000485	1.61738		NM_001039199	TTPAL	0.00127641	2.56968		NM_152542	PPM1K	0.0360966	-1.1915		NM_001083613	TMEM219	0.000156825	-1.66167
NM_001040649	ACP1	0.000486	1.47748		NM_001402	EEF1A1	0.00128612	-1.45083		NM_024733	ZNF665	0.036308	-1.10349		NM_003104	SORD	3.71e-06	-1.65849
NM_178812	MTDH	0.000489	1.26795		NM_001033521	CSTF1	0.00128617	2.00429		NR_030176	mir-154	0.0363618	-1.10852		NM_144618	GABPB2	4.14e-05	-1.65849
NM_021005	NR2F2	0.00049	2.2088		NM_016122	CEP83	0.00128956	1.69766		NM_014374	REPIN1	0.0364136	1.06843		NM_000892	KLKB1	1.69e-07	-1.65798
NM_005742	PDIA6	0.000491	1.37401		NM_006633	IQGAP2	0.00129298	-1.47949		NM_005950	MT1G	0.0365784	-1.31329		NM_015012	TMEM41B	1.32e-05	-1.65763
NM_012190	ALDH1L1	0.000494	-1.74488		NR_002605	DLEU1	0.00129733	1.24885		NM_012138	AATF	0.0367692	-1.16198		NM_014754	PTDSS1	2.74e-07	-1.65504
NM_030642	APOL5	0.000498	-1.18332		NM_001080379	PACRG	0.00130089	1.73956		NM_030820	COL21A1	0.0369577	1.10686		NM_001616	ACVR2A	4.7e-05	-1.65155
NM_145274	TMEM99	0.000504	1.44086		NM_001080464	ASPG	0.00130646	5.23105		NM_173635	SIGLECL1	0.0370579	-1.14033		NM_018208	ETNK2	7.96e-07	-1.64975
NM_001014975	CFH	0.000505	-1.48377		NM_003154	STATH	0.00131895	1.24241		NM_001842	CNTFR	0.0371202	1.07435		NM_080916	DGUOK	0.00143741	-1.6492
NM_000615	NCAM1	0.000507	1.16096		NM_138814	PNPLA5	0.00131939	1.19289		NM_000963	PTGS2	0.0371288	1.11564		NM_032340	UQCC2	0.000330756	-1.64886
NM_005327	HADH	0.000508	1.93194		NM_004666	VNN1	0.00132184	6.16707		NM_001472	GAGE1 (includes others)	0.0371333	-1.08937		NM_000505	F12	2.19e-07	-1.64475
NM_001001998	EXOSC10	0.000515	1.72482		NM_203434	IER5L	0.00132185	1.38109		NM_020815	PCDH10	0.0371522	1.10577		NM_017840	MRPL16	1.5e-07	-1.64023
NM_004487	GOLGB1	0.000517	1.5586		NR_001443	KRT17P5	0.00132251	1.21246		NM_001080505	SHISA3	0.0372697	-1.07984		NM_002412	MGMT	3.24e-08	-1.63694
NM_007178	STRAP	0.000518	1.71487		NM_001080837	SEBOX	0.00132508	1.53498		NM_005234	NR2F6	0.0373439	1.1259		NM_022437	ABCG8	2.73e-06	-1.63655
NM_016305	SS18L2	0.000518	1.76554		NM_000941	POR	0.00132809	6.96725		NM_006169	NNMT	0.0374298	-1.28714		NM_003273	TM7SF2	0.000535874	-1.63072
NM_181336	LEMD2	0.000524	1.4073		NM_213662	STAT3	0.00132935	4.9294		NM_152442	RAD9B	0.0374625	1.10357		NM_000106	CYP2D6	3.36e-05	-1.63051
NM_024071	ZFYVE21	0.000528	1.3335		NM_145729	MRPL24	0.00133131	1.1852		NR_024580	CCDC183-AS1	0.0376603	1.08145		NM_001655	ARCN1	2.46e-06	-1.62968
NM_001033930	UBA52	0.000529	-1.56546		NM_000398	CYB5R3	0.00133349	2.50938		NM_004361	CDH7	0.0381283	-1.10469		XM_035299	ZSWIM6	0.000278591	-1.62938
NM_001039891	ZNF674	0.000537	-1.63825		NM_005445	SMC3	0.00133425	1.36343		NM_002408	MGAT2	0.0382288	1.08731		NM_001083617	RB1CC1	0.000302786	-1.6292
XR_017977	LINC00597	0.000543	1.16119		NM_138425	C12orf57	0.00133479	5.44491		NM_024303	ZSCAN5A	0.0382361	-1.09009		NM_002748	MAPK6	1.89e-05	-1.62902
NM_174981	LOC100288966/POTED	0.000549	1.17778		NM_018029	EBLN2	0.00133576	1.22734		NM_001012302	ANO9	0.0384213	1.12143		NM_207350	FRG1BP	3.03e-05	-1.62676
NM_015933	TMA7	0.000549	1.6792		NM_001017391	SULT1A3/SULT1A4	0.00133613	2.57547		NM_004454	ETV5	0.0385078	-1.14396		NM_001079673	FNDC3A	4.24e-05	-1.62546
NM_014801	PCNX2	0.00055	-1.12734		NM_024746	HHIPL2	0.00134224	2.68988		NM_006880	MDM2	0.0385164	1.07708		NM_006684	CFHR4	5.22e-07	-1.62518
NM_006919	SERPINB3	0.00055	1.17779		NM_002217	ITIH3	0.00134874	2.74668		NM_005746	NAMPT	0.0386509	-1.22418		NM_001378	DYNC1I2	1.67e-05	-1.62125
NM_001048249	SMIM15	0.00056	1.21494		NM_020473	PIGA	0.00135407	1.17332		NM_182851	CCNB1IP1	0.038662	-1.10326		NM_006842	SF3B2	0.000857832	-1.61747
NM_006894	FMO3	0.000564	-1.37077		NR_003196	SNORD114-4	0.00135786	2.00289		NM_001006940	ALG3	0.0387108	-1.1363		NM_001273	CHD4	0.00117123	-1.61547
NM_004147	DRG1	0.000567	1.37842		NM_016622	MRPL35	0.0013606	1.30004		NM_020742	NLGN4X	0.0387221	-1.10516		NM_015271	TRIM2	0.00128675	-1.61464
NM_138723	BCL2L14	0.000568	1.33018		NM_001024656	ASPDH	0.00136129	4.11374		NM_138368	AP5B1	0.0387445	1.10861		NM_001866	COX7B	0.000900788	-1.61424
NM_145117	NAV2	0.000568	1.62309		NM_031861	PCDHA11	0.00136624	1.56903		NM_032944	STK31	0.039037	-1.10824		NM_022488	ATG3	2.89e-06	-1.61413
NM_001079691	N4BP2L1	0.000572	1.3872		NM_020772	NUFIP2	0.00137032	2.46875		NM_025098	MOGAT2	0.0392439	1.08634		NM_145730	AP1B1	0.00142439	-1.61345
NM_003234	TFRC	0.000574	1.59625		NM_001105522	TRIM49D1/TRIM49D2	0.00137283	2.26905		NM_006770	MARCO	0.0394678	-1.25296		NM_003292	TPR	0.000204561	-1.61319
NM_181523	PIK3R1	0.000575	1.47946		NM_001003791	ERLIN2	0.00137876	1.49795		NM_001006607	LRRC37A3 (includes others)	0.0395731	1.0981		NM_003846	PEX11B	0.00020457	-1.61297
NM_032036	IFI27L2	0.000582	1.76407		XR_038479	LOC729080	0.00138016	2.50369		NM_173156	SMG7	0.0399687	1.07529		NM_006754	SYPL1	0.000961717	-1.61255
NM_000607	ORM1	0.000596	-1.44839		NM_014770	AGAP2	0.00138219	1.6757		NM_001031738	TMEM150A	0.0399792	1.2782		NM_023919	TAS2R7	0.000397637	-1.60935
NM_016434	RTEL1	0.000601	1.15529		NM_015948	SLC35B3	0.00139064	-1.19272		NM_000617	SLC11A2	0.0405255	-1.15777		NM_182752	TPRG1L	0.00119637	-1.60738
NM_032493	AP1M1	0.000606	1.32095		NM_006348	COG5	0.00139145	2.33015		NM_199046	TEPP	0.040768	1.0792		NM_001701	BAAT	5.76e-06	-1.60606
NM_014947	FOXJ3	0.000619	1.4231		XM_001720202	MIR124-2HG	0.00139448	1.29429		NM_001078172	RTL8A	0.0408758	-1.13341		NM_024520	MAIP1	7.57e-06	-1.60374
NM_030579	CYB5B	0.00062	1.8681		NM_002619	PF4	0.00139741	1.17936		NM_004417	DUSP1	0.0408927	-1.26647		NM_174909	TMEM167A	4.47e-05	-1.60336
NM_004284	CHD1L	0.000631	1.29952		NM_001025591	SCGB2B2	0.00139817	1.1671		NM_001013644	LINC02591	0.0412292	1.10061		NM_181523	PIK3R1	7.66e-05	-1.60236
NR_000029	RPL23AP7	0.000641	1.91117		NM_006845	KIF2C	0.0014002	1.58438		NM_006408	AGR2	0.0412803	1.10002		NM_002729	HHEX	0.000451656	-1.59783
NM_012130	CLDN14	0.000652	1.47636		NM_001077637	RAB6C/RAB6D	0.00141336	1.44325		NM_152601	ZNF709	0.0415293	-1.07876		NM_003596	TPST1	2.9e-05	-1.59752
NR_024396	LINC00638	0.000674	1.18614		NM_018224	COA1	0.00142078	1.73367		NM_006476	ATP5MG	0.0415719	-1.10697		NM_198220	SNRPB2	0.000556414	-1.59688
NM_000340	SLC2A2	0.000675	1.4011		NM_002535	OAS2	0.00142192	11.0254		NM_015653	RIBC2	0.0415725	-1.09629		NM_003742	ABCB11	7.69e-07	-1.59672
NM_000040	APOC3	0.000685	-1.49286		NM_198082	CCDC57	0.00142223	2.02043		NM_013389	NPC1L1	0.0416104	-1.11403		NM_012180	FBXO8	0.000113103	-1.59635
NM_032169	ACAD11	0.000688	1.47148		NM_133180	EPS8L1	0.00142587	2.30661		NM_013431	KLRC4	0.0416108	-1.07839		NM_015904	EIF5B	9.92e-05	-1.59532
NM_000156	GAMT	0.000692	-1.50526		NM_001008491	SEPTIN2	0.00142697	1.31028		NR_029895	mir-331	0.0416463	-1.08399		NM_031314	HNRNPC	4.24e-05	-1.5945
NM_005626	SRSF4	0.000693	1.95027		NM_013336	SEC61A1	0.00142756	3.98564		NM_003555	OR1G1	0.0417129	-1.0879		NM_001294	CLPTM1	0.000105628	-1.59386
NM_006208	ENPP1	0.000695	1.3059		NM_002530	NTRK3	0.00143128	1.47413		NM_152943	ZNF268	0.0419217	-1.08569		NM_000375	UROS	0.000588445	-1.59339
NM_019093	UGT1A3	0.000698	-1.37643		NM_019612	IRGC	0.00143381	1.25049		NM_080655	MSANTD3	0.0420717	1.14643		NM_000066	C8B	5.18e-05	-1.58668
NM_206907	PRKAA1	0.000698	1.72553		NR_003223	SNORD114-30	0.00143684	1.20093		NM_021233	DNASE2B	0.04213	1.13595		NM_004496	FOXA1	0.000628006	-1.58648
NM_004964	HDAC1	0.000701	1.67312		NM_018850	ABCB4	0.00144045	1.19319		NM_005983	SKP2	0.0421637	1.10619		NM_001014431	AKT1	4.72e-05	-1.58603
NM_032802	SPPL2A	0.000703	1.47032		NM_017693	BIVM	0.00144198	1.56137		NM_033125	SLC22A16	0.0421969	-1.09183		NM_000382	ALDH3A2	7.35e-05	-1.5854
NM_006268	DPF2	0.000704	1.42434		NM_002206	ITGA7	0.00144503	1.61895		NM_030663	SMCP	0.0423901	1.09038		NM_006827	TMED10	0.000250751	-1.58504
NM_174909	TMEM167A	0.000704	1.44545		NM_175882	SPPL2C	0.00144774	1.25851		NM_001017367	C4BPB	0.0424243	1.11062		NM_016401	HIKESHI	3.93e-06	-1.58493
NR_015416	LINC02203	0.000705	1.26281		NM_031443	CCM2	0.00145562	2.73176		NM_018836	AJAP1	0.0425177	-1.09127		NM_015155	LARP4B	0.000185989	-1.58464
NM_000987	RPL26	0.000705	1.56668		NR_002823	AQP7P2	0.00145923	-1.15378		NM_030589	CYP2A6 (includes others)	0.0427734	-1.26		NM_003769	SRSF9	0.000745376	-1.5828
NM_003966	SEMA5A	0.000722	1.14264		NM_014474	SMPDL3B	0.00145978	1.18653		NM_198393	TEX14	0.0428679	-1.06718		NM_181515	MRPL21	0.000756982	-1.58194
NM_080646	TBX1	0.000725	1.29726		NM_002759	EIF2AK2	0.00146051	3.1962		NM_002223	ITPR2	0.0429253	-1.12566		NM_017660	GATAD2A	0.000391139	-1.57954
NM_006824	EBNA1BP2	0.000738	1.69169		NM_002032	FTH1	0.00146546	1.34489		NM_001024218	GPHN	0.0429409	-1.21249		NM_002810	PSMD4	0.00127184	-1.57781
NM_004312	ARR3	0.000739	1.18966		NM_175068	KRT73	0.00146989	1.18854		NM_001138	AGRP	0.0432038	-1.1163		NM_001008237	TTC32	0.00103152	-1.57678
NM_005707	PDCD7	0.000752	-1.52541		NM_182689	EFNA4	0.00147042	1.45695		NM_001029840	TCAIM	0.0433951	-1.07088		NM_002864	PZP	3.55e-07	-1.5753
NM_014470	RND1	0.000755	-1.17136		XR_018474	PPP1R3G	0.00147186	2.19185		NM_000236	LIPC	0.0435574	1.32918		NM_005484	PARP2	1.71e-05	-1.57295
NM_005484	PARP2	0.000759	1.38891		NM_001002252	ARL6IP4	0.00147421	1.9467		NM_001031677	RAB24	0.0436426	1.0994		NM_181716	CENPV	3.21e-05	-1.5714
NM_000526	KRT14	0.00076	1.38803		NM_145109	MAP2K3	0.0014819	1.87196		NM_001134659	PRR23A	0.0436573	1.09997		NM_032846	RAB2B	0.000520241	-1.57115
NM_005817	PLIN3	0.000773	1.22706		NM_024945	RMI1	0.00148593	1.3956		XM_926946	FOXK1	0.0436573	1.11031		NM_005077	TLE1	0.000203768	-1.57085
NM_001077440	BCLAF1	0.000774	1.91824		NM_201444	DGKA	0.00148783	1.34626		XM_931336	ANXA8/ANXA8L1	0.0437251	-1.14396		NM_001080415	U2SURP	7.56e-05	-1.57064
NM_000387	SLC25A20	0.000778	1.33667		NM_003129	SQLE	0.00148868	2.17477		NM_152757	MIR1-1HG-AS1	0.0437371	-1.06549		NM_024567	HMBOX1	0.000441198	-1.56579
NM_002591	PCK1	0.000784	-1.72139		NM_145052	UPRT	0.00149858	2.07452		NR_003111	RPL32P3	0.0438071	1.10832		NM_003042	SLC6A1	3.28e-11	-1.56568
NM_145165	CHURC1	0.000784	1.62249		NM_033226	ABCC12	0.00150293	1.17012		NR_029493	mir-21	0.0438535	-1.26486		NM_012392	PEF1	1.2e-05	-1.56511
NM_022449	RAB17	0.000784	1.62859		NM_025136	OPA3	0.00150736	2.90744		NM_005763	AASS	0.04395	-1.63746		NM_005859	PURA	1.23e-05	-1.56401
NM_152783	D2HGDH	0.00079	1.12317		NM_001005183	OR6C76	0.00150963	1.16868		NM_020807	ZNF319	0.0439538	1.12667		NM_014018	MRPS28	1.24e-05	-1.56244
NM_002662	PLD1	0.000794	-1.16101		NM_001638	APOF	0.00152415	2.3181		NM_013371	IL19	0.0442134	-1.07947		NM_022475	HHIP	2.41e-05	-1.55743
NM_000204	CFI	0.000796	-1.47327		NM_001080997	RTBDN	0.00152905	2.09575		NM_015295	SMCHD1	0.0442464	-1.10895		NM_025181	SLC35F5	0.000290037	-1.5569
NM_181469	EIF6	0.000798	1.43666		NM_145764	MGST1	0.00153158	1.65862		NM_173805	GOLGA2P11	0.0442981	1.06762		NM_000055	BCHE	0.000452677	-1.55647
NM_014829	DDX46	0.000798	1.63955		NM_052935	NT5C3B	0.00153375	2.44951		XR_015811	GSTA7P	0.0444159	-1.09042		NM_021614	KCNN2	1.11e-07	-1.55607
NM_006296	VRK2	0.000802	1.1787		NM_182758	WDR72	0.00153616	1.31946		NM_080282	ABCA10	0.0444669	1.10002		NM_004766	COPB2	1.85e-07	-1.5555
NM_001033566	RHOT1	0.00081	1.46343		NM_021243	ABRACL	0.00153828	2.54706		NM_021200	PLEKHB1	0.0445993	-1.09335		NM_002525	NRDC	0.000588642	-1.55183
NM_014033	METTL7A	0.000812	1.4653		NM_014397	NEK6	0.00154237	1.64887		NM_002503	NFKBIB	0.0447476	-1.12409		NM_024835	GGNBP2	6.3e-05	-1.54667
NM_021871	FGA	0.000817	-1.48613		NM_002023	FMOD	0.00154247	1.16925		NM_144967	ARHGAP36	0.0447528	-1.09831		NM_025115	TTI2	0.000430199	-1.54541
NM_002887	RARS1	0.000837	1.55625		NM_052918	SORCS1	0.00154348	3.01911		NM_012252	TFEC	0.0449706	1.10627		NM_015969	MRPS17	7.02e-06	-1.54446
NM_000806	GABRA1	0.000846	1.3573		NM_001818	AKR1C4	0.00154583	-1.42562		NM_003139	SRPRA	0.0449708	-1.21186		NM_006372	SYNCRIP	0.000117417	-1.54253
NM_018445	SELENOS	0.000848	1.37672		NM_152762	TSGA10IP	0.00155136	1.2555		NM_152565	ATP6V0D2	0.0449799	-1.15313		NM_032188	KAT8	0.000106892	-1.54115
NM_198536	TMEM205	0.000849	-1.50207		NM_003863	DPM2	0.00155156	3.08921		NM_001001683	MED11	0.0451058	-1.07557		NM_014184	CNIH4	5.58e-05	-1.54101
NM_020784	TXNDC16	0.000853	1.17884		NM_001079802	FKTN	0.00155363	1.17701		NM_001297	CNGB1	0.0451336	-1.07735		NM_000120	EPHX1	8.83e-05	-1.53918
NM_014395	DAPP1	0.000855	1.71728		NM_004978	KCNC4	0.00156874	1.12719		NM_002022	FMO4	0.0453955	-1.14903		NM_001344	DAD1	9.15e-05	-1.53561
NR_002834	DUSP5P1	0.000858	-1.31313		NM_032738	FCRLA	0.00156898	1.76313		NM_024113	C11orf49	0.0455277	-1.08665		NM_032353	VPS25	3.76e-06	-1.53489
NM_015904	EIF5B	0.000868	1.46178		NM_139009	HFE	0.00156974	2.3166		NR_024451	KDM7A-DT	0.045542	1.14446		NM_024818	UBA5	9.88e-05	-1.53248
NM_004268	MED17	0.000869	-1.11519		NM_001005171	OR52K1	0.00157175	1.23856		NM_145691	ATPAF2	0.0460215	-1.0779		NM_001017980	VMA21	4.83e-05	-1.53092
NM_001487	BLOC1S1	0.00087	1.75481		NM_017987	RUFY2	0.00157456	1.15609		NM_003213	TEAD4	0.0461005	-1.10339		NM_006295	VARS1	0.000586653	-1.53078
NM_001035505	BOLA3	0.000881	1.59821		NM_001135032	EVA1A	0.0015762	2.40696		NM_018944	MIS18A	0.0462789	-1.10694		NM_001185	AZGP1	5.67e-06	-1.52913
NM_015439	CCDC28A	0.000888	1.57325		NM_005115	MVP	0.00157991	3.4965		NM_001044264	MSMP	0.0463499	-1.08614		NM_006918	SC5D	0.00111898	-1.52836
NR_002720	TRPC2	0.000889	1.14776		NM_054031	MRGPRX3	0.00158086	1.11533		BM678784	LINC02639	0.0464796	1.13315		NM_003185	TAF4	2.1e-05	-1.52803
NM_014356	LINC01560	0.00089	1.18871		NM_021902	FXYD1	0.00158449	5.29512		NM_181802	UBE2C	0.0467668	1.1033		NM_032313	NOA1	0.000320793	-1.52738
NM_181890	UBE2D3	0.000891	1.63813		NM_000125	ESR1	0.00158472	-1.40578		XM_926969	SLC35G6	0.0468084	-1.09112		NM_015359	SLC39A14	3.63e-05	-1.52613
NM_006468	POLR3C	0.000903	1.86636		NM_207291	USF2	0.00158697	3.6935		NM_002114	HIVEP1	0.0469292	-1.12641		NM_003932	ST13	2.78e-05	-1.52551
NM_019101	APOM	0.000908	-1.43896		NM_003147	SSX2/SSX2B	0.00158852	1.20851		NM_138323	PCSK6	0.0469717	1.07509		NM_153485	NUP155	0.000205582	-1.52546
NM_006551	SCGB1D2	0.000931	1.18276		NM_152604	ZNF383	0.00159789	1.75876		NM_145803	TRAF6	0.0469729	-1.05678		NM_006857	SNRNP27	0.000712791	-1.52394
NM_018271	THNSL2	0.000937	1.55748		NM_005034	POLR2K	0.0016004	-1.12176		NM_033266	ERN2	0.0470064	-1.08202		NM_013354	CNOT7	0.000310269	-1.52343
AK027147	SFTA3	0.000938	1.15908		NM_005775	SORBS3	0.00160205	1.37501		NM_032353	VPS25	0.0471788	1.10699		NM_006390	IPO8	3.82e-05	-1.52211
NM_003520	H2BC15	0.000953	1.13574		NR_024031	DANCR	0.00160364	1.37383		NM_019602	BTNL2	0.0473236	-1.08136		NM_006633	IQGAP2	0.000500492	-1.52104
NM_004493	HSD17B10	0.000953	1.29228		NM_174942	GAS2L3	0.00160472	1.78789		NM_003364	UPP1	0.0473417	-1.12366		NM_003904	ZPR1	4.49e-06	-1.52035
NM_001014990	MRPL22	0.000956	1.39791		NM_153688	ZFP1	0.00160939	1.27994		NM_032266	C2orf16	0.047406	1.08065		NM_014773	DELE1	2.69e-05	-1.51975
NM_001136213	POTEM (includes others)	0.000957	1.15539		NM_182552	WDR27	0.00161048	2.63632		NM_004001	FCGR2B	0.047459	1.08906		NM_001014990	MRPL22	8.78e-05	-1.51956
NM_020925	CACHD1	0.000965	1.15713		NM_001025459	LOC284009	0.00161462	1.33323		NM_001001551	IDNK	0.0476342	-1.18484		NM_000481	AMT	0.00114755	-1.51906
NM_024874	KIAA0319L	0.00097	1.29771		NM_007279	U2AF2	0.00162056	1.33763		NM_001014438	CARS1	0.048049	1.08239		NM_004582	RABGGTB	0.000124036	-1.51836
NM_014420	DKK4	0.00098	1.17382		NM_018674	ASIC4	0.00162096	1.6277		NM_005328	HAS2	0.0480574	-1.10365		NM_024040	CUEDC2	0.000214351	-1.51785
NR_022014	HMGN2P46	0.000982	1.17643		NM_006876	B4GAT1	0.00162955	3.58196		NM_001006622	WDR33	0.0482871	-1.17523		NM_031296	RAB33B	0.00101677	-1.51538
NM_004939	DDX1	0.000988	1.80083		NM_000018	ACADVL	0.00162976	7.14416		XM_942051	RHCE/RHD	0.0484306	-1.06668		NM_005704	PTPRU	2.83e-05	-1.51232
NM_031280	MRPS15	0.001007	1.46687		NM_015989	CSAD	0.00163443	1.35105		NM_004125	DNAJC25-GNG10	0.0485748	-1.09605		NM_024083	ASPSCR1	1.8e-05	-1.51224
NM_001182	ALDH7A1	0.00101	1.29505		NM_000531	OTC	0.00163532	-1.34418		NM_152553	RNF217	0.0486391	-1.14492		NM_018445	SELENOS	4.87e-05	-1.51009
NM_015944	AMDHD2	0.001018	-1.34704		NM_002004	FDPS	0.00163562	2.98493		NM_001198	PRDM1	0.0492453	-1.09169		NM_033070	HDHD5	0.000548052	-1.50875
NM_003471	KCNAB1	0.00102	1.155		NM_016369	CLDN18	0.00163752	1.7585		NM_005772	RCL1	0.0492665	-1.14981		NM_003135	SRP19	0.000563367	-1.50811
NM_001025203	U2AF1/U2AF1L5	0.001029	1.16393		NM_025065	RPF1	0.00163789	2.24933		NM_182924	MICALL2	0.0493183	-1.09209		NM_005702	ERAL1	8.02e-05	-1.50687
NM_007198	PLPBP	0.00104	1.31652		NM_030978	ARPC5L	0.0016434	1.31253		NM_001042632	SNX21	0.0494991	-1.05846		NM_001007565	TFG	0.0001651	-1.50615
NM_006785	MALT1	0.001056	1.25168		NM_020927	VAT1L	0.00164436	1.2384							NM_181354	OXR1	0.00014439	-1.50561
NM_001212	C1QBP	0.00106	1.35037		NM_001017529	PRR5	0.00164473	1.53144							NM_130786	A1BG	1.3e-06	-1.50478
NM_014453	CHMP2A	0.00106	1.51346		NM_001024227	ARF1	0.00164592	-1.48067							NM_032565	EBPL	1.2e-05	-1.50469
NM_002629	PGAM1	0.00106	1.65023		NM_031458	PARP9	0.00164679	4.96471							NM_003584	DUSP11	0.0013818	-1.50059
NM_001616	ACVR2A	0.001062	1.45462		NM_018293	ZNF654	0.00164804	2.09624							NM_133171	ELMO2	6.69e-05	-1.5002
NM_006447	USP16	0.00107	1.54104		NM_001012755	SLC25A53	0.00165939	1.4713							NM_016106	SCFD1	0.000178994	-1.499
NM_021073	BMP5	0.001084	1.76489		NM_003604	IRS4	0.00166799	1.82817							NM_182917	EIF4G1	0.000101061	-1.49815
NM_001005159	SFMBT1	0.001086	1.16062		NM_014062	NOB1	0.00166988	1.3025							NM_001144	AMFR	0.00147781	-1.49716
NM_002526	NT5E	0.001087	1.16697		NM_005973	PRCC	0.00167497	1.67566							NM_016071	MRPS33	0.00050139	-1.4956
NM_145330	MRPL33	0.001097	1.84264		NM_007222	ZHX1	0.00167526	1.46839							NM_015950	MRPL2	5.82e-07	-1.49542
NM_000618	IGF1	0.001113	-1.2577		NM_013267	GLS2	0.00168187	5.66427							NM_018107	RBM23	0.000856204	-1.49323
NM_003596	TPST1	0.001115	1.40148		NM_000742	CHRNA2	0.0016826	1.44366							NM_006178	NSF	0.00123913	-1.49288
NM_014943	ZHX2	0.001121	1.45415		NM_032407	PCDHGC5	0.00168669	1.2566							NM_080600	MAG	0.000232355	-1.49276
NM_138785	GINM1	0.001125	1.39047		NM_004540	NCAM2	0.00168771	1.46133							NM_004390	CTSH	0.000479845	-1.49213
NM_018981	DNAJC10	0.001128	1.79108		XM_940375	KLHL29	0.00168934	3.09141							NM_005830	MRPS31	0.000725712	-1.48899
NM_000510	FSHB	0.00113	-1.13456		NM_004744	LRAT	0.00169031	-1.18403							NM_016533	NINJ2	0.000528893	-1.48706
NM_172097	CATSPER2	0.001141	2.11184		NM_001013626	PPP1R42	0.00169437	1.19635							NM_025164	SIK3	0.000471664	-1.4864
NM_016733	LIMK2	0.001154	1.21687		NM_001100816	MED7	0.00169438	1.66868							NM_003072	SMARCA4	0.000142554	-1.48616
NM_175852	TXLNA	0.001184	1.31258		NM_152989	SOX5	0.00169439	1.59335							NM_005838	GLYAT	0.000215205	-1.48312
NM_130786	A1BG	0.001186	1.27764		NM_006538	BCL2L11	0.00169716	2.1969							NM_153682	PIGP	0.000562839	-1.48245
NM_138779	TEX30	0.001192	1.58581		NM_018324	OLAH	0.00169737	2.55044							NM_002225	IVD	0.000422325	-1.48208
NM_002488	NDUFA2	0.001193	1.48254		NM_001128636	ELFN1	0.00169782	1.37856							NM_198998	AQP12A/AQP12B	7.74e-05	-1.47798
NM_178826	ANO4	0.001207	-1.1097		NM_181426	CCDC39	0.00169884	2.19802							NM_001040876	ABCE1	3.79e-05	-1.4777
NM_001866	COX7B	0.001211	1.58836		NM_005461	MAFB	0.00170124	10.1543							NM_003164	STX5	0.000964082	-1.47688
NM_015710	NOP53	0.001219	1.71291		NM_207386	SHISA6	0.00170657	3.15087							NM_003822	NR5A2	1.68e-09	-1.47668
NM_014281	PUF60	0.001242	-1.4525		XM_084868	TSPAN19	0.00171274	2.09052							NM_024080	TRPM8	1.58e-05	-1.4765
NM_000055	BCHE	0.001246	1.48693		NM_001006684	TCEAL8	0.00171725	2.42175							NM_015168	ZC3H4	0.00102852	-1.4755
NM_001018084	SLC26A10	0.001261	1.25683		NM_001015038	PAGE2/PAGE2B	0.00171893	1.59011							NM_198334	GANAB	5.22e-05	-1.47461
NM_007009	ZPBP	0.001267	1.54516		NM_001018072	BTBD11	0.00172029	2.31568							NM_213593	DIO1	0.000568982	-1.4735
XR_015857	RPL23AP87	0.001293	1.89728		NM_005614	RHEB	0.00172312	2.82155							NM_004044	ATIC	0.000251611	-1.4731
NM_000696	ALDH9A1	0.001303	-1.57916		NM_031456	FBXW10	0.00172316	1.56884							NM_014345	ZNF318	0.000319524	-1.47278
NM_005651	TDO2	0.001305	-1.45628		NM_024680	E2F8	0.00172399	2.24469							NM_130445	COL18A1	0.000574716	-1.46695
NM_001080507	OOEP	0.001309	1.17538		NM_001040025	ARL16	0.00172764	2.16765							NM_198120	EBAG9	6.06e-06	-1.46688
NM_001645	APOC1	0.001317	-1.87281		NM_145029	C6orf136	0.00173126	4.4954							NM_023077	COA7	0.000971018	-1.46322
NM_153226	SLC35G1	0.00132	1.99545		NM_013432	TONSL	0.00173142	1.3972							NM_000281	PCBD1	0.00147449	-1.46294
NM_024040	CUEDC2	0.001324	1.41515		NM_006256	PKN2	0.00173328	1.62814							NM_020131	UBQLN4	0.000843677	-1.46142
NM_001031738	TMEM150A	0.001324	1.44173		NM_003638	ITGA8	0.00173936	4.41288							NM_014701	SECISBP2L	0.000408209	-1.46095
NM_001075	UGT2B10	0.001333	1.39487		NM_032171	CEP78	0.00174005	2.04119							NM_181836	TMED7	9.03e-05	-1.45949
NM_002715	PPP2CA	0.00135	1.84769		NM_015595	ARHGEF26	0.00174315	1.78653							NR_001283	TOP1P2	0.00017066	-1.45914
BU632198	TMEM260	0.001357	1.21569		NM_015020	PHLPP2	0.00174561	1.17957							NM_001571	IRF3	0.000192604	-1.45894
NM_002794	PSMB2	0.001359	-1.32445		NM_001621	AHR	0.00174814	1.5845							NM_001033925	TIAL1	1.88e-05	-1.4588
NM_001889	CRYZ	0.001361	1.57492		NM_014400	LYPD3	0.00174824	2.93864							NM_004182	UXT	0.00108175	-1.45738
NM_002893	RBBP7	0.001361	1.66856		NM_022160	DMRTA1	0.0017537	2.29959							NM_004394	DAP	0.00107938	-1.45722
NM_015480	NECTIN3	0.001366	1.31654		NM_001037232	ZNF829	0.00175438	1.3462							XM_939728	SHANK2	0.00035572	-1.45525
NM_007174	CIT	0.001367	1.15221		NR_003655	POLR2J4	0.0017548	1.3256							NM_000670	ADH4	0.000472337	-1.4545
XM_940289	RPS15	0.001371	-1.59127		NM_014463	LSM3	0.00176251	5.6284							NM_001171	ABCC6	0.000452174	-1.4531
NM_001040282	TBC1D3G (includes others)	0.001379	-1.1402		NM_080753	WFDC10A	0.00176256	1.26536							NM_007273	PHB2	0.000982747	-1.45295
NM_002367	MAILR	0.00138	1.14587		NM_020158	EXOSC5	0.00176293	1.25276							NM_002061	GCLM	0.000569397	-1.45028
NM_001024218	GPHN	0.001384	-1.39131		NM_005708	GPC6	0.00176309	8.64005							NM_018321	BRIX1	6.44e-05	-1.44984
NM_004390	CTSH	0.00142	1.42819		NM_015428	ZNF473	0.00177281	1.72647							NM_003922	HERC1	0.000409633	-1.44825
NM_152635	OIT3	0.001425	-1.1769		NM_002857	PEX19	0.00177431	1.58436							NM_014221	MTCP1	0.00116547	-1.44687
NM_014374	REPIN1	0.00143	1.32879		NM_001117	ADCYAP1	0.00177939	1.57145							NM_152869	RGN	8.99e-08	-1.44667
NM_139314	ANGPTL4	0.001453	-1.17991		NM_001005167	OR52E6	0.00177967	1.81492							NM_032493	AP1M1	1.85e-05	-1.44654
NM_006810	PDIA5	0.001468	1.23629		NM_001010000	ARHGAP28	0.00177979	1.36038							NM_006331	EMG1	0.000399372	-1.4465
NM_032792	ZBTB45	0.001473	1.16542		NM_018973	DPM3	0.00178192	5.5318							NM_181746	CERS2	6.97e-06	-1.4464
NM_201627	TRIM41	0.001473	1.7452		NM_013375	ABT1	0.00178593	4.16917							NM_145274	TMEM99	0.000459398	-1.44563
NM_170784	MKKS	0.001479	1.17418		NM_006235	POU2AF1	0.00179	1.46311							NM_003201	TFAM	0.000229868	-1.44322
NM_001983	ERCC1	0.001486	1.32542		NM_182687	PKMYT1	0.00179292	1.51436							NM_004134	HSPA9	0.00125919	-1.44309
NM_000813	GABRB2	0.001499	1.13944		NM_153712	TTL	0.0017936	5.48068							NM_033657	DAP3	4.8e-05	-1.44303
NM_001002236	SERPINA1	0.001501	-1.43782		NM_002739	PRKCG	0.00179567	2.41741							NM_006330	LYPLA1	2.84e-05	-1.44127
NM_001745	CAMLG	0.001506	1.63617		NM_022168	IFIH1	0.00179765	2.39914							NM_001994	F13B	2.4e-07	-1.44028
NR_029950	mir-17	0.001531	1.23213		NM_013325	ATG4B	0.00179911	1.19651							NM_032312	YIPF4	2.9e-06	-1.43972
NM_022731	NUCKS1	0.001533	1.72757		NM_033089	ZCCHC3	0.00180121	1.99143							NM_153747	PIGC	0.000109581	-1.43898
NM_003288	TPD52L2	0.001538	1.73585		NM_001005323	OR5AK2	0.0018024	2.72922							NM_021627	SENP2	0.000251472	-1.43841
NM_032497	ZNF559	0.001546	1.15569		NM_003093	SNRPC	0.001803	2.00669							NR_002190	SUMO1P3	0.000135943	-1.43785
NM_018141	MRPS10	0.00155	1.47376		NM_133336	NSD2	0.00180368	4.25016							NM_152344	LSM12	5.39e-05	-1.43748
NM_006601	PTGES3	0.001554	1.34993		NM_002247	KCNMA1	0.00180563	3.43129							NM_024656	COLGALT1	0.000497089	-1.43653
NM_174887	IFT20	0.001559	1.25047		NM_017553	INO80	0.00180686	1.60679							NM_004564	GATB	3.78e-05	-1.43629
NM_001349	DARS1	0.001562	1.77342		NM_015158	KANK1	0.00180747	2.03362							NM_000617	SLC11A2	1.35e-05	-1.43399
NM_006553	PRELID3A	0.001563	1.14256		NM_013310	C2orf27A/CDRT15P3	0.0018119	1.12191							NM_018948	ERRFI1	0.000220097	-1.43167
NM_007256	SLCO2B1	0.001563	1.32057		NM_017964	SLC30A6	0.00181311	2.08713							NM_000526	KRT14	0.000300735	-1.43159
NM_181783	TMTC3	0.001565	1.14342		NM_138709	DAB2IP	0.00181399	1.20491							NM_181785	SLC46A3	7.81e-05	-1.43139
NM_016410	CHMP5	0.00157	1.62902		NM_015176	FBXO28	0.00181516	1.54701							NM_183359	BRD8	0.000282595	-1.4282
NM_021155	CD209	0.001571	-1.32103		NM_023004	RTN4R	0.00181884	1.51736							NM_000125	ESR1	0.000939421	-1.42603
NM_024907	FBXO17	0.001571	1.18314		NM_003634	NIPSNAP1	0.00181973	4.31925							NR_002144	LOC407835	0.00135571	-1.42552
NM_144580	GLMP	0.001574	1.40578		BC036485	ZMAT3	0.00182088	1.60846							NM_005746	NAMPT	0.000149639	-1.42512
NM_016133	INSIG2	0.001577	1.49622		NM_183228	IKZF3	0.00182119	1.39248							NM_016013	NDUFAF1	5.3e-05	-1.4245
NM_024818	UBA5	0.001581	1.38539		NM_001893	CSNK1D	0.00182174	5.25913							NM_007198	PLPBP	6.27e-05	-1.42339
NM_139125	MASP1	0.001583	1.36745		NM_002891	RASGRF1	0.00182278	1.16593							NM_001002924	AP3S1	0.000978983	-1.42292
NM_014802	C2CD5	0.001591	1.15547		NM_004937	CTNS	0.00182299	4.73301							NM_006268	DPF2	0.000756464	-1.42063
NM_018480	TMEM126B	0.001598	1.28284		NM_012200	B3GAT3	0.00182321	2.95697							NM_139062	CSNK1D	8.29e-05	-1.42023
NM_003164	STX5	0.001601	1.44502		NM_016126	HSPB11	0.00182516	1.68041							NM_001040285	TENT4B	0.000609726	-1.42023
NM_000606	C8G	0.001607	-1.39457		NM_001738	CA1	0.00182757	1.24404							NM_138785	GINM1	0.000624672	-1.41993
NM_032326	TMEM175	0.001615	1.1385		NM_152266	FAAP24	0.00182876	2.18941							NM_032182	ABRAXAS2	0.000429469	-1.41946
NM_001040633	PRKAG2	0.001618	1.16559		NM_199425	VSX1	0.00182978	1.24343							NM_020859	SHROOM3	0.00022165	-1.41771
NM_138446	MALSU1	0.00162	1.48384		NM_006517	SLC16A2	0.00183229	2.22297							NM_001212	C1QBP	0.00022739	-1.41708
NM_018571	STRADB	0.00162	1.6083		NM_007046	EMILIN1	0.00183512	1.25112							NM_017727	TMEM214	0.000607966	-1.41343
NM_002294	LAMP2	0.001625	1.23113		NM_145007	NLRP11	0.00183665	1.20644							NM_005143	HP	8.86e-05	-1.41316
NM_014701	SECISBP2L	0.001625	1.38781		XM_380008	IGLON5	0.00183711	2.86667							NM_020998	MST1	0.000331987	-1.41096
NM_001034025	ERP29	0.001628	-1.42168		NM_001037735	ZNF630	0.00183942	1.69235							NM_014060	MCTS1	7.54e-05	-1.41046
NM_016301	GPN3	0.001629	1.21942		NM_005395	PMS2P3	0.00183983	1.24112							NM_007279	U2AF2	0.00115192	-1.41018
NM_000066	C8B	0.001642	1.39441		NM_003274	TRAPPC10	0.00184007	1.40413							NM_004716	PCSK7	0.00109918	-1.40897
NM_023919	TAS2R7	0.001644	1.50211		NM_001006622	WDR33	0.00184424	1.77549							NM_015045	WAPL	0.000117974	-1.40705
NM_001007565	TFG	0.001652	1.38428		NM_020857	VPS18	0.00184649	2.30281							NM_016144	COMMD10	0.000226112	-1.40619
XM_370681	RPL13AP20	0.001652	1.47331		NM_002386	MC1R	0.00184655	1.90776							NM_006710	COPS8	9.8e-05	-1.40589
NM_001080485	ZNF275	0.001653	1.39809		BU616603	RAP1GDS1	0.00184924	1.7084							NM_014374	REPIN1	0.000230843	-1.40507
NM_176890	TAS2R50	0.001668	1.1614		NM_005356	LCK	0.00185107	1.60067							NM_005858	AKAP8	0.00129248	-1.40265
NM_005123	NR1H4	0.001672	-1.34961		NM_004454	ETV5	0.0018555	1.24382							NM_053067	UBQLN1	0.000416626	-1.40166
NM_002864	PZP	0.00169	1.27546		NM_178543	ENPP7	0.00185579	1.92419							NM_006601	PTGES3	0.000555471	-1.39706
NM_139062	CSNK1D	0.0017	1.30293		NM_030577	TMEM177	0.00185627	1.38902							NM_145056	DACT3	0.00121359	-1.39618
NM_004642	CDK2AP1	0.001715	2.12283		NM_015667	SPATA31A6 (includes others)	0.00185747	1.55294							NM_001009616	SPANXN5	7.54e-06	-1.39587
NM_022081	HPS4	0.001717	1.23804		NM_015959	TMX2	0.00185932	5.74336							NM_024071	ZFYVE21	9.97e-05	-1.39487
NM_000281	PCBD1	0.001719	1.45298		NM_182684	UPK3B	0.00186009	2.07239							NM_004004	GJB2	0.000977256	-1.39414
NM_015155	LARP4B	0.001728	1.44097		NM_201277	CNN2	0.00186559	5.6764							NM_018466	ALG13	1.43e-05	-1.39141
NM_016071	MRPS33	0.001735	1.42142		NM_198578	LRRK2	0.00186615	2.22982							NM_000454	SOD1	0.00145105	-1.38952
NM_173674	DCBLD1	0.001738	1.22423		NM_004326	BCL9	0.00187268	2.78928							NM_014017	LAMTOR2	0.00113826	-1.38809
NM_017811	UBE2R2	0.001743	1.17552		NR_002833	DPY19L2P1	0.00187669	3.82758							NM_006405	TM9SF1	1.25e-05	-1.38749
NM_006802	SF3A3	0.001745	1.55634		NM_005788	PRMT3	0.00187836	8.74645							NM_001001958	OR7G3	0.00109015	-1.38615
NM_004542	NDUFA3	0.001766	1.72038		NM_032372	DYDC2	0.0018807	2.99608							NM_016406	UFC1	0.00107539	-1.38558
XM_208990	CFAP97D1	0.001773	1.4196		NM_001040181	CLDND1	0.00188682	3.73747							NM_018706	DHTKD1	0.00133379	-1.38457
NM_019113	FGF21	0.001801	-1.18908		XM_937476	SSX1	0.00189166	6.73614							NM_198450	APOOL	0.0007165	-1.38434
NM_006327	TIMM23	0.001809	-1.59184		NM_153362	PRSS35	0.00189349	1.35643							NM_181336	LEMD2	0.000887005	-1.38256
NM_001039771	CBLN3	0.001814	-2.00791		NM_030628	INTS5	0.00189737	1.96935							NM_000351	STS	0.000817503	-1.38198
NM_030949	PPP1R14C	0.001824	1.15284		NM_002056	GFPT1	0.00189846	2.57063							NM_001914	CYB5A	0.000216759	-1.38196
NR_015360	LINC01184	0.001835	1.12354		NM_017607	PPP1R12C	0.00190307	1.55487							NM_000690	ALDH2	0.000334765	-1.38062
NM_001028	RPS25	0.001839	-1.55674		NM_002193	INHBB	0.00190343	1.76812							NM_001010922	BCL2L15	2.82e-05	-1.37907
NM_003185	TAF4	0.001839	1.32906		NM_001080493	ZNF823	0.00190698	4.26437							NM_016145	WDR83OS	0.00076927	-1.379
NM_014290	TDRD7	0.001842	1.65018		NM_001033556	PPM1B	0.00190705	2.36109							NM_001079691	N4BP2L1	0.000708769	-1.37759
NM_004279	PMPCB	0.001843	-1.45373		NM_025225	PNPLA3	0.00190772	1.49119							NM_031917	ANGPTL6	0.000289628	-1.37585
NR_031580	mir-761	0.001877	1.15237		NM_080681	COL11A2	0.00190969	1.54489							NM_018157	RIC8B	0.000502968	-1.37449
NM_145792	MGST1	0.001879	-1.58043		NM_001084393	DDTL	0.00191245	2.18453							NM_145061	SKA3	0.000119472	-1.37105
NM_001912	CTSL	0.001883	-1.78403		NM_052876	NACC1	0.00191586	1.84806							NM_012240	SIRT4	0.000292899	-1.37092
NM_003129	SQLE	0.001883	-1.26258		NR_003073	SNORD91B	0.00191973	2.61004							NM_004448	ERBB2	0.000766402	-1.36842
NM_000532	PCCB	0.0019	-1.44243		NM_138575	PGAM5	0.00192365	1.49256							NR_002601	FMO6P	0.000455986	-1.36646
NM_004255	COX5A	0.001905	1.71137		NM_207043	ENSA	0.00192457	3.43056							NM_000039	APOA1	3.1e-06	-1.36558
NM_005194	CEBPB	0.001915	-1.48854		NM_006312	NCOR2	0.00192823	4.19865							NM_017545	HAO1	0.000504932	-1.36545
NM_003468	FZD5	0.001917	-1.19727		NM_002015	FOXO1	0.00193097	11.4754							NM_138783	ZNF653	0.00145932	-1.3616
NM_001001655	ALKBH2	0.00193	1.29795		NM_017953	ZNHIT6	0.00193112	5.79234							NM_178579	PSMF1	0.00131109	-1.35892
NM_002955	RREB1	0.001934	1.19467		NM_001080497	MEGF9	0.00193238	4.03373							NM_021982	SEC24A	0.000848339	-1.35713
NM_018405	COPRS	0.001942	1.56293		NM_001007139	IGF2	0.00193251	8.62516							NM_005412	SHMT2	6.45e-06	-1.35574
NM_004564	GATB	0.001943	1.28886		NM_001013672	C17orf97	0.00193294	2.21667							NM_016618	KRCC1	0.000379208	-1.3519
NM_006390	IPO8	0.001943	1.3391		NM_052891	PGLYRP3	0.00193456	3.58064							NR_001578	TDH	0.00041603	-1.35143
NM_015161	ARL6IP1	0.001944	-1.51419		NR_002163	OR7E37P	0.0019359	1.22516							NM_015997	RRNAD1	0.000506932	-1.35071
NM_138389	FAM114A1	0.001963	1.13038		NM_017754	UHRF1BP1	0.0019373	8.55188							NM_001013439	FXR1	0.00133938	-1.34671
XM_942720	CPNE7	0.001971	1.1964		NM_032128	SLC10A7	0.00193781	9.45305							NM_024874	KIAA0319L	0.000243714	-1.34556
NM_022781	RNF38	0.001973	1.53081		NM_053005	MOB2	0.0019395	2.80021							NM_016041	DERL2	5.54e-05	-1.34545
NM_002899	RBP1	0.001975	1.55567		NM_001015509	PTRH2	0.00194074	3.43798							NM_024641	MANEA	0.000831127	-1.34474
NM_015420	DCAF13	0.002009	1.277		NM_004198	CHRNA6	0.00194565	3.53756							NM_000488	SERPINC1	4.95e-06	-1.34119
NM_001024630	RUNX2	0.002011	1.17849		NM_006327	TIMM23	0.00194726	1.3738							NM_003718	CDK13	0.000990876	-1.34109
NM_014938	MLXIP	0.002012	-1.14364		NM_207404	ZNF662	0.00194827	1.48162							NM_002902	RCN2	9.9e-05	-1.33417
NM_006295	VARS1	0.002042	1.44763		AK092213	PTOV1-AS1	0.0019519	1.37982							NM_002294	LAMP2	3.67e-05	-1.33416
NM_144679	TEPSIN	0.002044	1.36565		NM_000392	ABCC2	0.00195429	2.70139							NM_004832	GSTO1	6.55e-05	-1.33366
NM_052890	PGLYRP2	0.002049	-1.39384		NM_003015	SFRP5	0.00195616	1.66019							NM_021198	CTDSP1	0.000978053	-1.33261
NM_001078	VCAM1	0.00205	1.89794		NM_006252	PRKAA2	0.0019592	1.17034							NM_024331	TTPAL	0.000138381	-1.33154
NM_181880	VCX2 (includes others)	0.002064	1.1806		NM_001080952	PLAGL1	0.00196119	1.91927							NM_199191	BABAM2	0.00103056	-1.3306
NM_139248	LIPH	0.002066	1.23374		NM_018245	OGDHL	0.00196317	6.00874							NM_016050	MRPL11	0.000659265	-1.32806
NM_032312	YIPF4	0.002069	1.24184		NM_002260	KLRC2	0.00196568	2.10751							NM_002663	PLD2	0.00139121	-1.32758
NM_080546	SLC44A1	0.00207	1.68916		NM_032323	TMEM79	0.00196732	1.50374							NM_001412	EIF1AX	0.00094715	-1.32757
NM_001018041	EPM2A	0.002083	1.15241		NM_012340	NFATC2	0.00196967	1.501							NM_001982	ERBB3	0.000445006	-1.32724
NM_015002	FBXO21	0.002093	1.60227		NM_145316	TMEM217	0.00197074	1.58563							NM_003751	EIF3B	0.000740418	-1.32619
NM_203497	COMMD6	0.002099	2.11095		NM_001649	SHROOM2	0.00197422	4.51663							NM_144988	ALG14	2.96e-05	-1.32581
NM_012280	FTSJ1	0.0021	1.59333		NM_003102	SOD3	0.00197753	1.1669							AK097377	CAMK1D	0.000891805	-1.32431
NM_024083	ASPSCR1	0.002102	1.31118		NM_018480	TMEM126B	0.00197942	5.99975							NM_001007232	CARD17	4.94e-05	-1.32043
NM_015837	FCN2	0.00212	1.43707		NM_006423	RABAC1	0.00198036	5.23182							NM_001017404	LGR6	3.81e-05	-1.31309
NM_032846	RAB2B	0.002131	1.46969		NM_133473	ZNF431	0.00198147	1.64343							NM_005787	ALG3	3.49e-05	-1.30904
NM_001080484	CFAP74	0.002161	2.3284		NM_181716	CENPV	0.0019821	2.92221							NM_030917	FIP1L1	0.00080632	-1.30885
NM_080927	DCBLD2	0.002166	1.5884		NM_174893	C17orf49	0.00198225	2.48158							NM_003890	FCGBP	7.26e-05	-1.30819
NM_004538	NAP1L3	0.002183	1.20865		NM_006759	UGP2	0.00198258	-1.64379							NM_174887	IFT20	0.000229423	-1.30794
NM_005225	E2F1	0.002189	1.28006		NM_012401	PLXNB2	0.00198264	5.2523							NM_002083	GPX2	3.87e-10	-1.3078
NM_001097577	ANG	0.002196	1.46771		NM_005882	MAEA	0.00198288	1.84873							NM_014602	PIK3R4	4.5e-08	-1.30504
NM_005104	BRD2	0.002214	1.70052		NM_004660	DDX3Y	0.00198438	1.50125							NM_138723	BCL2L14	0.00115208	-1.30431
NM_138411	FAM71E1	0.002217	1.1843		NM_021168	RAB40C	0.00198563	7.80662							NM_201282	EGFR	0.000179599	-1.30287
NM_001013845	EOLA1/EOLA2	0.00222	1.16675		NM_198446	C1orf122	0.00198605	7.99289							NM_014187	TMEM208	7.24e-06	-1.30227
NM_178469	LCN8	0.002225	1.14137		NM_014252	SLC25A15	0.00198651	1.40001							NM_005234	NR2F6	3.65e-06	-1.30011
NM_152132	PSMA3	0.002237	1.50683		NM_002949	MRPL12	0.00198783	5.25676							NM_000384	APOB	0.000648398	-1.29995
NM_016609	SLC22A17	0.002238	2.88186		NM_001005742	GBA	0.00198932	2.13167							NM_080646	TBX1	0.00070138	-1.29837
AK092145	LINC00476	0.002247	1.17463		NM_015458	MTMR9	0.0019906	2.03383							NM_004789	LHX2	0.00016814	-1.29824
NM_014166	MED4	0.002251	1.3295		XR_042114	BPIFA4P	0.00199109	1.34789							NR_024273	SEC13	0.000116662	-1.29777
NM_014884	SUGP2	0.002256	2.25149		NM_001080529	WIPF3	0.00199143	3.63308							NM_144591	BORCS7	0.000277789	-1.29195
NM_003664	AP3B1	0.002285	1.76757		NM_000131	F7	0.0019917	3.90074							NM_020123	TM9SF3	0.000498682	-1.29193
NM_017724	LRRFIP2	0.00229	1.71819		NM_199442	COPE	0.00199306	2.97782							NM_014791	MELK	0.00107733	-1.28799
NM_015382	HECTD1	0.002292	1.59439		NM_004662	DNAH9	0.00199327	3.37926							NM_003032	ST6GAL1	0.000162685	-1.28444
NM_033070	HDHD5	0.002295	1.41939		NM_031962	KRTAP9-3	0.00199367	1.1355							NM_004870	MPDU1	0.000289697	-1.28217
NM_024578	OCEL1	0.002305	1.24882		NM_024837	ATP8B4	0.00199377	1.92639							NM_006810	PDIA5	0.000316331	-1.27877
NM_005057	RBBP5	0.002306	1.13786		NM_001135051	FHIP2A	0.00199419	1.78445							NM_005570	LMAN1	0.000300656	-1.27848
NM_003715	USO1	0.002311	1.79747		NR_002921	SNORA75	0.00199486	1.59755							NM_005190	CCNC	0.000959459	-1.2765
NM_006330	LYPLA1	0.00232	1.27886		NM_001042535	AGAP3	0.00200323	2.00709							NM_005772	RCL1	0.000443331	-1.27523
NM_001032392	PLGLB1/PLGLB2	0.002327	-1.47014		NM_014799	HEPH	0.002004	3.19518							NM_001080542	FBF1	4.03e-05	-1.27451
NM_014345	ZNF318	0.002334	1.36789		NM_014296	CAPN7	0.00200416	1.64363							NM_015911	ZNF691	0.00118003	-1.27388
NM_001040455	SIDT2	0.002336	-1.38982		NM_001910	CTSE	0.00200441	1.27055							NM_015362	ELP5	0.000899959	-1.27325
NM_001003696	ATP5PF	0.002337	1.51056		NM_001814	CTSC	0.00200476	3.86718							NM_004952	EFNA3	0.000181604	-1.26919
NM_001890	CSN1S1	0.002345	1.11919		NM_002643	PIGF	0.00200714	6.92434							NM_005856	RAMP3	0.0013346	-1.26862
NM_031296	RAB33B	0.002345	1.45706		NM_000623	BDKRB2	0.00200893	3.22148							NM_002114	HIVEP1	8.97e-05	-1.26811
NM_000353	TAT	0.002356	-1.37084		NM_003952	RPS6KB2	0.00201151	2.26925							NM_017686	GDAP2	0.000506838	-1.26736
NM_003292	TPR	0.002357	1.44439		NM_020973	GBA3	0.00201352	1.16755							NM_130438	DYRK1A	0.000439268	-1.26638
XM_001720546	TEX13C	0.002363	1.13949		NM_001112732	MCF2L	0.00201586	4.26469							NM_015496	VIRMA	0.0012925	-1.26605
NM_032130	FAM186B	0.002376	1.12939		NM_014275	MGAT4B	0.00201831	9.34884							NM_017886	ULK4	0.000986057	-1.26558
NM_001029964	TTLL13P	0.00238	-1.15479		NM_004175	SNRPD3	0.00201882	8.20003							NM_000056	BCKDHB	0.000269418	-1.26272
NM_144618	GABPB2	0.002382	1.40546		NM_001033505	CSTF3	0.00201909	3.24613							NM_178135	HSD17B13	0.000184819	-1.25697
NM_153682	PIGP	0.0024	1.39757		NM_001077628	APH1A	0.00202326	7.26471							NM_178812	MTDH	0.000959341	-1.24922
NM_080757	MT1P3	0.002401	-1.71845		NM_018291	FGGY	0.00202568	6.67308							NM_018718	CEP41	0.000971201	-1.24602
NM_007348	ATF6	0.002406	2.58998		NM_018332	DDX19A	0.00202615	2.46782							NM_024671	ZNF768	0.00023515	-1.2447
NM_012229	NT5C2	0.002413	1.56633		XM_933621	CCER2	0.00202838	1.62712							NM_198531	ATP9B	0.00134855	-1.24326
NM_133459	CCBE1	0.002433	2.00164		NM_001079691	N4BP2L1	0.00202848	10.3826							NM_007180	TREH	6.59e-05	-1.24255
NM_001001561	GGA1	0.002437	-1.51324		NM_002040	GABPA	0.00202856	1.26951							NM_005933	KMT2A	0.000487393	-1.24194
NM_001037872	REV1	0.002449	1.2786		NM_016589	TIMMDC1	0.00203113	2.69273							NM_182945	NIN	0.001146	-1.24076
NM_001024460	VNN3	0.00246	1.13673		BG210316	LCE6A	0.00203119	2.33459							NM_006072	CCL26	0.000945014	-1.24021
NM_001005188	OR6X1	0.002463	1.21061		NM_152337	C16orf46	0.00203161	2.55799							NM_016301	GPN3	0.00075873	-1.2392
NM_006287	TFPI	0.00247	1.90704		NM_198464	PRSS55	0.00203229	4.98945							XM_001130380	COL6A4P2	0.000209635	-1.238
NM_001587	OCRL	0.002473	1.21484		NM_002380	MATN2	0.00203515	1.1809							NM_003831	RIOK3	0.000806346	-1.23765
NM_145061	SKA3	0.002475	1.26551		NM_145051	RNF183	0.00203577	3.03187							NM_020223	FAM20C	0.000517062	-1.23734
NM_145807	NTN5	0.002501	1.26434		NM_001281	TBCB	0.0020364	10.1387							NM_153331	KCTD6	0.000437917	-1.23683
NM_004316	ASCL1	0.002509	-1.86842		NM_004647	DPF1	0.00203838	2.89247							NM_133631	ROBO1	2.01e-06	-1.23634
NM_181716	CENPV	0.002521	1.34886		NM_012264	TMEM184B	0.00203849	3.75828							NM_024079	ALG8	0.00143094	-1.23276
NM_182905	WASHC1	0.002525	1.42491		NM_052950	WDFY2	0.00203868	3.31778							NM_021233	DNASE2B	0.000702992	-1.23215
NR_002808	ITPK1-AS1	0.002526	1.98769		NM_180977	PPP2R5D	0.00204	2.74954							AK027147	SFTA3	1.03e-05	-1.23006
NM_181900	STARD5	0.002527	1.50707		NM_001936	DPP6	0.00204004	6.0975							NM_001037164	ARL4A	0.000250784	-1.22877
NM_032305	POLR3GL	0.002529	1.70566		XR_017761	CAPN14	0.00204046	1.38593							NM_054013	MGAT4B	0.000451029	-1.22651
NM_001924	GADD45A	0.002535	-2.33953		NM_001004298	C10orf90	0.00204089	2.43897							NM_015948	SLC35B3	0.000233899	-1.22374
NM_006883	SHOX	0.002536	1.17248		NM_018460	ARHGAP15	0.00204148	7.43605							NM_030949	PPP1R14C	2.68e-05	-1.22294
NM_002979	SCP2	0.002547	-1.33561		NM_175737	KLB	0.00204343	1.60531							NM_058222	TECTB	0.000336506	-1.21977
NM_021233	DNASE2B	0.00255	1.20012		NM_152341	PAQR4	0.0020437	4.66834							NM_001031812	CSNK1G3	0.000935332	-1.21916
NM_002439	MSH3	0.002576	-1.45704		NM_001080423	GRIP2	0.00204409	1.42419							NM_176870	MT1M	1.18e-05	-1.21415
NM_032262	TMEM191A	0.002577	1.15604		NM_018323	PI4K2B	0.00204476	1.79793							NM_178426	ARNT	0.000121554	-1.21281
NM_033062	KRTAP4-2	0.002615	1.15141		NM_198833	SERPINB8	0.00204504	5.77736							NM_006697	MTMR11	0.000453289	-1.21196
NM_000670	ADH4	0.002619	-1.59002		NM_002007	FGF4	0.00204635	1.51289							NM_004697	PRPF4	0.000936879	-1.21136
NM_000609	CXCL12	0.002631	-1.59214		NM_032750	ABHD14B	0.00204697	4.98577							NM_003305	TRPC3	0.0012243	-1.21031
NM_198276	TMEM17	0.00265	1.98807		NM_005547	IVL	0.00204816	4.76748							NM_182522	TAFA4	3.36e-05	-1.20835
NM_207350	FRG1BP	0.002658	1.37284		NR_003133	GBP1P1	0.00204897	5.48601							NM_001048249	SMIM15	0.000765412	-1.20816
NR_030286	mir-559	0.00266	1.15476		NM_000699	AMY2A	0.00205283	-1.50939							NM_003675	PRPF18	0.000806355	-1.2032
NM_199206	TCL1B	0.002665	1.15684		NM_005797	MPZL2	0.00205369	3.97776							NM_020950	KIAA1614	4.1e-05	1.20035
NM_198447	GOLT1A	0.002669	1.2462		NM_001004461	OR10A6	0.00205376	1.4811							NM_001001395	LMO3	0.00135446	1.2007
NM_018146	MRM3	0.002671	1.16921		BC048110	LINC01096	0.00205439	2.99579							NM_033226	ABCC12	0.000274248	1.20196
NM_003122	SPINK1	0.00268	-1.4371		NM_021706	LAIR1	0.00205642	1.36625							NM_002619	PF4	0.000437035	1.20238
NM_016118	NUB1	0.002718	1.87481		NM_001013437	SEH1L	0.00205838	9.12774							NM_032468	ASPH	0.00148153	1.20244
NM_021253	TRIM39	0.002732	1.15748		NR_031716	MIR1470	0.00205851	1.44274							NM_175068	KRT73	0.000603464	1.20744
NM_014828	TOX4	0.002745	1.16568		CR992331	LOC101928370	0.00205965	2.71561							XM_001128423	TMEM191B/TMEM191C	0.000482767	1.2083
NM_004612	TGFBR1	0.002758	1.30123		NM_003087	SNCG	0.00206118	3.39691							NM_001725	BPI	5.38e-06	1.21093
NM_144714	PP2D1	0.002772	1.11923		NM_013341	OLA1	0.00206178	1.89806							NR_001543	TTTY14	0.000192008	1.21207
NM_198476	C19orf54	0.002778	1.30646		NM_001296	ACKR2	0.00206222	6.43426							NM_138814	PNPLA5	0.000522498	1.21275
NM_000236	LIPC	0.00278	1.49397		NM_022827	SPATA20	0.00206834	1.56211							NR_030209	mir-515	0.00059609	1.21324
NM_007104	RPL10A	0.002786	-1.51936		NM_001043	SLC6A2	0.00206839	6.46573							NM_145007	NLRP11	0.00138001	1.21349
NM_001378	DYNC1I2	0.002789	1.35067		NM_145808	MTPN	0.00207192	3.96254							NM_152478	ZNF583	0.00134463	1.2185
NM_022493	CIAO3	0.002796	1.22789		NM_021131	PTPA	0.00207516	2.57746							NM_023929	ZBTB10	2.84e-05	1.22062
NM_003143	SSBP1	0.002796	1.28781		NR_023385	RNF216P1	0.00207802	6.0557							NM_032899	FAM83A	0.00124529	1.22086
NM_022748	TNS3	0.002799	1.30918		NM_173672	PPIL6	0.00208137	1.16223							NM_181774	SLC36A3	0.000540137	1.22445
NM_014765	TOMM20	0.002802	1.25959		NM_134470	IL1RAP	0.00208457	8.081							NM_015378	VPS13D	0.00124395	1.22509
NM_020700	PPM1H	0.002811	1.32839		NM_053045	TMEM203	0.0020892	8.65266							NM_152445	FAM161B	0.00027393	1.22649
NM_003072	SMARCA4	0.002811	1.33921		NM_138797	ANKRD54	0.00209016	10.9366							BC042023	TTLL7	0.000994214	1.22949
NM_007262	PARK7	0.002825	1.52599		NM_080914	ASGR2	0.00209231	2.57542							NM_173527	REM2	0.000543272	1.23404
AW844097	NXPE1	0.002828	1.36821		NM_015533	TKFC	0.00209509	-1.68688							NM_001042377	INS-IGF2	0.000377801	1.23476
NM_004737	LARGE1	0.002835	1.52135		NM_002497	NEK2	0.00209608	1.76012							NM_001004452	OR1J4	0.00139094	1.23535
NM_001006940	ALG3	0.002847	-1.21241		NM_006389	HYOU1	0.00209822	1.42474							NM_170737	KCNJ15	0.00114009	1.23544
NM_001788	SEPTIN7	0.002852	1.53824		NM_080284	ABCA6	0.00209909	11.8843							XR_039287	DPH3P1	0.00134791	1.23743
NM_003352	SUMO1	0.002866	1.32085		XR_039227	ZNF37BP	0.00210019	4.04564							NM_000658	AIRE	0.000650831	1.23832
NM_005856	RAMP3	0.002875	-1.269		NM_001923	DDB1	0.00210107	1.31711							NM_022110	FKBPL	0.00138366	1.23848
NM_017655	GIPC2	0.002883	1.1761		NM_032829	FAM222A	0.00210119	4.7272							NM_138632	TRIOBP	0.00127979	1.24113
NM_031412	GABARAPL1	0.00289	-1.57233		NM_052947	ALPK2	0.00210158	3.33619							NM_032940	POLR2C	0.00148545	1.24354
XM_001716764	FAM95B1	0.002892	1.11713		NM_021021	SNTB1	0.00210348	4.92326							NM_001043229	CSKMT	0.00133823	1.24513
NM_000056	BCKDHB	0.002916	1.20201		NM_173156	SMG7	0.00210556	8.50307							NM_032809	MIGA2	0.000100124	1.24783
NM_016041	DERL2	0.00292	1.22841		NM_152435	AMDHD1	0.00210786	1.33537							NM_001029863	C6orf120	0.000935372	1.24855
NR_002190	SUMO1P3	0.002942	1.30524		NM_024784	ZBTB3	0.00210832	1.17145							NM_020813	ZNF471	0.00115883	1.24957
NM_001416	EIF4A1	0.002972	1.42867		NM_023948	MOSPD3	0.00210922	4.49762							NM_001001715	FARP1	0.000224341	1.25122
NM_080914	ASGR2	0.002988	-1.32114		NM_032017	STK40	0.00210968	2.61485							NM_020789	IGSF9	0.000899862	1.25263
NM_003791	MBTPS1	0.002989	1.2686		NM_001007277	EI24	0.00211471	1.54067							NM_080603	ZSWIM1	0.000912667	1.25529
NM_032340	UQCC2	0.002991	1.47495		NM_025248	SRCIN1	0.00211486	1.25329							NM_030974	SHARPIN	0.000871524	1.25711
NM_002556	OSBP	0.002996	1.54043		NM_003506	FZD6	0.00211487	1.56964							NM_175882	SPPL2C	0.00141912	1.25913
NM_032188	KAT8	0.003005	1.35987		NM_020813	ZNF471	0.00211653	1.23213							NM_152851	MS4A6A	0.00082796	1.25955
NM_014252	SLC25A15	0.003027	1.45672		NM_000628	IL10RB	0.00211672	1.98654							NM_019612	IRGC	0.00102553	1.26048
NM_005064	CCL23	0.003033	1.14508		NR_003017	SNORA71C	0.00212023	2.03414							NM_203379	ACSL5	6.69e-05	1.26111
NM_033112	RRP36	0.003048	1.18191		NM_000455	STK11	0.00212113	2.76341							NM_171999	SALL3	0.000327424	1.26223
NM_152331	ACOT4	0.003056	1.33465		NM_001163	APBA1	0.00212169	1.44908							NR_003089	OTUB1	0.00125365	1.26548
NM_152449	LYSMD4	0.003069	1.73867		NM_173209	TGIF1	0.00212644	2.06088							NR_001548	TTTY11	0.000599284	1.26646
NM_173515	CNKSR3	0.003083	1.31207		NM_012294	RAPGEF5	0.00212843	10.205							BX111310	LOC100996671	0.000487285	1.26772
NM_001040181	CLDND1	0.00309	1.43757		NM_006458	TRIM3	0.00213096	1.35051							NM_020801	ARRDC3	0.000844749	1.26952
NM_016306	DNAJB11	0.003097	1.65123		NM_005847	SLC23A1	0.00213928	2.96903							NM_001040011	SWI5	0.000656274	1.27125
NM_021821	MRPS35	0.003124	1.30952		NM_003761	VAMP8	0.00214635	6.93832							NM_001015056	RTKN	0.00136558	1.27516
XM_001132404	AHNAK2	0.003129	1.1706		NM_006761	YWHAE	0.00214713	4.79121							NM_016823	CRK	0.000904938	1.27696
NM_001909	CTSD	0.00313	1.26003		NM_015490	SEC31B	0.00214764	3.83964							NM_014066	COMMD5	0.000826252	1.28213
NR_003584	SNHG8	0.003131	1.31413		NM_144634	LYZL4	0.00214913	1.15813							XM_928936	GFY	0.000501431	1.284
NM_001359	DECR1	0.003141	-1.44386		NM_138778	DPH7	0.00215267	4.28313							NM_001005922	KRTAP5-1	0.000794558	1.28501
NM_139155	ADAMTS14	0.003155	1.21318		NM_004624	VIPR1	0.00215351	8.16611							NM_001004736	OR5K1	0.000330662	1.28818
NM_012240	SIRT4	0.003155	1.27889		NR_029523	mir-17	0.00215384	2.28858							NM_001229	CASP9	0.000933895	1.28909
NM_021959	PPP1R11	0.003158	1.67163		NM_003331	TYK2	0.00215476	4.56165							NM_019037	EXOSC4	0.000822531	1.29032
NM_001875	CPS1	0.003163	-1.55719		NM_152609	CNST	0.00215852	10.7302							NM_005866	SIGMAR1	4.18e-06	1.295
NM_198120	EBAG9	0.003174	1.25205		NM_052831	SLC18B1	0.00215955	6.11916							NM_058181	YBEY	0.000754547	1.2993
NM_213657	KLRC1	0.003195	1.21459		NM_006243	PPP2R5A	0.00215967	7.224							NM_021733	TSKS	0.000712664	1.30396
NM_006841	SLC38A3	0.003215	-1.40707		NM_173664	ARL10	0.0021598	8.25							NM_001451	FOXF1	0.000535235	1.30755
NM_152740	HIBADH	0.003219	1.44805		NM_015449	C1orf43	0.00216108	8.94874							NM_024793	CLUAP1	0.00111486	1.30846
XM_943699	SNHG5	0.003236	1.68192		NM_205864	CAGE1	0.00216114	1.72088							NM_153688	ZFP1	0.000641012	1.31191
NM_014028	OSTM1	0.003239	1.1803		NM_001005282	OR5M8	0.00216266	1.46652							NM_052971	LEAP2	0.000736158	1.31222
NM_003510	H2AC15	0.00324	1.14196		NM_000434	NEU1	0.0021629	1.32403							NM_032969	PCDH11X	4.95e-05	1.31843
NM_001030	RPS27	0.003243	-1.57666		NR_002139	HCG4	0.0021634	7.31952							NM_198291	SRC	0.000670091	1.32014
NM_016013	NDUFAF1	0.003247	1.27023		NR_030202	mir-515	0.00216348	12.9061							NM_022549	FEZ1	0.000849785	1.32397
NM_002260	KLRC2	0.00326	1.16043		NM_001258	CDK3	0.00216474	2.61982							NM_001115	ADCY8	0.00119471	1.32459
NM_002270	TNPO1	0.003276	1.13764		NM_001004712	OR4K14	0.00216595	3.60046							NM_178457	ZNF831	0.00115114	1.33138
NM_021225	OPRPN	0.003292	-1.16136		NM_012461	TINF2	0.0021688	2.02048							NR_003655	POLR2J4	0.0014098	1.33492
NM_015348	TMEM131	0.003292	1.98607		NM_172341	PSENEN	0.00217783	9.2582							NM_152385	CLHC1	0.000522124	1.33871
NM_013434	KCNIP3	0.003294	-1.45693		AK130861	LINC02213	0.00217956	3.80681							NM_016203	PRKAG2	0.000491896	1.33885
NM_013267	GLS2	0.003297	1.47232		NM_014174	THYN1	0.0021798	1.46285							NM_207406	BEND4	0.00126736	1.34067
BE622355	RNF125	0.003307	2.35258		NM_015247	CYLD	0.00218029	2.90513							NM_003902	FUBP1	0.000502002	1.34529
NM_004069	AP2S1	0.003327	1.54599		NM_207172	NPSR1	0.00218052	1.34555							NM_001015048	BAG5	0.00080836	1.34704
NM_032477	MRPL41	0.003328	1.48074		NM_000997	RPL37	0.00218335	8.98628							NM_030978	ARPC5L	0.000648392	1.34973
NR_002807	TMED10P1	0.00335	-1.40209		XM_001718586	TMPO-AS1	0.00218885	1.48028							NM_001014449	DDX19B	0.00140477	1.35133
NM_032898	CEP19	0.003363	1.19964		NM_173348	FAM149B1	0.00218971	1.77401							NR_003504	GUSBP2	9.74e-05	1.35221
NM_002067	GNA11	0.003369	1.36336		NM_016605	FAM53C	0.00219083	4.31068							NM_005776	CNIH1	0.000401199	1.35246
NM_032565	EBPL	0.003379	1.27961		NM_003030	SHOX2	0.00219086	2.10451							NM_001042697	ZSWIM7	0.00143131	1.35534
NM_173517	VKORC1L1	0.003382	-1.37882		NM_032503	MCHR2	0.00219323	9.64726							NM_004359	CDC34	0.000625015	1.3609
NM_001013738	TRGV3	0.003386	1.14043		NM_138360	CARMIL3	0.00219415	3.80488							NM_001031665	ZNF816	0.00122561	1.36231
NM_014754	PTDSS1	0.003388	1.27444		NM_003709	KLF7	0.00219607	7.0823							NM_001039842	OXLD1	0.000385791	1.36931
NM_001344	DAD1	0.003399	1.34526		NM_024006	VKORC1	0.00219858	2.34952							NM_002731	PRKACB	0.000388983	1.37369
NM_018434	RNF130	0.0034	1.91577		NM_020299	AKR1B10	0.00219894	3.91337							NM_182535	LINC00656	0.00116444	1.37517
NM_017884	PINX1	0.003403	1.19245		NM_139353	TAF1C	0.00219924	13.0227							NM_138787	IFTAP	0.000598067	1.37527
NR_002183	ST13P4	0.00341	-1.41001		NM_014477	TP53TG5	0.00220315	6.34939							NM_005390	PDHA2	0.00148132	1.3786
NM_000463	UGT1A1	0.003417	1.40934		CR744191	LINC01928	0.0022075	1.69607							NM_024698	SLC25A22	1.03e-06	1.37981
NM_178324	SPTLC1	0.003425	1.96554		NM_144719	CCDC13	0.00221167	1.17583							NM_153357	SLC16A11	0.00060287	1.38605
NR_002144	LOC407835	0.003433	1.37254		NM_004906	WTAP	0.00221538	4.27256							NM_145239	PRRT2	0.000305277	1.38639
NR_029891	mir-326	0.003436	1.14293		NM_015268	DNAJC13	0.00221591	4.01459							NM_033319	CENPL	3.51e-05	1.38873
NM_033669	ITGB1	0.003438	1.90905		NM_000690	ALDH2	0.002218	-1.32172							NM_030930	UNC93B1	0.00129273	1.39371
NM_001045479	S100A7L2	0.003439	1.19583		NM_032345	PYM1	0.00221947	2.65352							NM_006801	KDELR1	0.000337222	1.39444
NM_001065	TNFRSF1A	0.003439	1.6169		NM_002340	LSS	0.00221953	2.44229							NM_001037232	ZNF829	0.000585603	1.39679
NM_015920	RPS27L	0.00344	-1.43524		NM_001008697	TFIP11	0.00222259	5.86846							NR_024473	LINC02209	0.00105983	1.39811
XM_938093	GRK4	0.00344	1.30681		NM_003801	GPAA1	0.00222398	-1.23841							NM_001721	BMX	0.00118557	1.40067
NM_000221	KHK	0.003449	1.17684		NM_005243	EWSR1	0.00222633	8.16896							NR_024031	DANCR	0.000935904	1.40078
NM_018143	KLHL11	0.003452	1.21924		NM_002938	RNF4	0.00222778	2.14785							NM_152709	STOX1	0.000223397	1.40211
NM_030592	MATN4	0.003467	1.1431		NR_003089	OTUB1	0.00223018	1.24731							NM_130468	CHST14	0.000734076	1.40317
NM_016056	TMBIM4	0.003469	-1.59512		NM_001006618	MAPKAP1	0.00223099	6.83219							NM_000907	NPR2	0.00116438	1.40528
NM_001080415	U2SURP	0.003476	1.35747		NR_027346	LINC00173	0.00223102	1.75168							NM_001128636	ELFN1	0.000993737	1.40606
NM_021627	SENP2	0.003487	1.3161		BI755364	LOC101929523	0.00223247	2.02125							NM_024490	ATP10A	0.000279115	1.42068
NM_000506	F2	0.0035	-1.17703		NM_007256	SLCO2B1	0.00223725	1.98606							NM_176875	CCKBR	0.00033504	1.42547
NM_001012320	ZNF302	0.0035	1.17972		NM_012323	MAFF	0.00223805	26.9765							NR_002318	CATSPER2P1	0.000325372	1.42702
NM_001079808	PGA5 (includes others)	0.003501	1.23293		NM_014236	GNPAT	0.00223858	2.97125							NM_030922	NIPA2	0.00141472	1.42722
NM_014495	ANGPTL3	0.003513	-1.38973		NM_022761	C11orf1	0.00223943	9.54747							NM_018225	SMU1	0.00101595	1.43156
NR_003543	RAB42P1	0.003516	2.01375		NM_177990	PAK5	0.00224067	1.49612							NM_012202	GNG3	0.000983957	1.43321
NM_033405	HELZ2	0.003526	1.11791		NM_001081550	THOC2	0.00224108	5.45173							NM_001005221	OR4F3 (includes others)	0.00100272	1.43335
NM_033656	BRWD1	0.003531	1.11491		NM_003353	UCN	0.002243	1.47778							XR_040229	LINC00265	0.000658806	1.43338
NM_006610	MASP2	0.003539	1.29833		NM_144732	HNRNPUL1	0.0022432	14.6746							NM_005564	LCN2	0.00121882	1.43438
NM_203390	RBM12B	0.003541	1.11433		NM_080656	CDKN2AIPNL	0.00224574	1.28486							NM_004813	PEX16	0.00115505	1.43753
NR_024049	BCAR4	0.003598	1.14599		NM_004155	SERPINB9	0.00224778	2.41363							NM_203434	IER5L	0.000400445	1.44076
NM_015516	TSKU	0.003605	1.41547		NR_024119	LINC00244	0.0022478	1.15353							NM_145262	GLYCTK	0.000360453	1.44751
NM_001010908	C1QL3	0.003608	1.11524		NM_002650	PI4KA	0.00224812	2.88468							NM_197956	NAIF1	0.000865693	1.45273
NM_001012267	CENPP	0.003629	-1.14778		NM_152728	LINC00305	0.00224925	3.08348							NM_182689	EFNA4	0.00137079	1.46143
NM_000050	ASS1	0.003644	-1.73953		NM_152424	AMER1	0.00225276	4.06011							NM_001015508	PURG	0.000746602	1.46419
NM_022121	PERP	0.003651	1.47145		BQ001311	HS6ST2-AS1	0.00225326	2.38311							NM_183228	IKZF3	0.000478309	1.46574
NM_173163	NFATC3	0.003668	1.11988		NM_001033569	AMZ2	0.00225329	3.58558							NM_001135032	EVA1A	0.000432205	1.47995
NM_002515	NOVA1	0.003676	1.14144		NM_005012	ROR1	0.00225526	3.01177							NM_201442	C1S	0.000381764	1.48191
NM_033259	CAMK2N2	0.003683	1.13057		NM_144567	ANGEL2	0.00225824	3.32197							NM_080626	BRI3BP	0.000167777	1.48324
NM_182917	EIF4G1	0.003727	1.32237		NM_001486	GCKR	0.002263	-1.39065							NM_175834	KRT79	0.00137506	1.48326
NM_003104	SORD	0.003789	1.31607		NM_015037	ZSWIM8	0.00226904	4.9299							NM_000742	CHRNA2	0.000851626	1.48673
NM_001476	GAGE6	0.003807	1.15241		NM_006280	SSR4	0.00227024	2.74947							NM_006235	POU2AF1	0.00112332	1.49455
NM_001078645	CDC16	0.00381	1.36078		NM_021924	CDHR5	0.00227347	1.25138							NM_022562	GH1	0.00118926	1.49616
NM_020724	RNF150	0.003813	1.51393		NM_153707	SAXO1	0.00227368	3.52746							NM_001097593	XAGE1A/XAGE1B	4.31e-05	1.49667
NM_003024	ITSN1	0.003835	1.12727		XM_926249	LINC00205	0.00227452	2.21849							NM_005671	UBXN8	0.00112556	1.49999
NM_024665	TBL1XR1	0.003837	-1.17495		NM_002156	HSPD1	0.00227453	4.57773							NM_019091	PLEKHA3	0.000156203	1.50133
NM_016406	UFC1	0.003837	1.32375		NM_005632	CAPN15	0.00227598	1.59999							NM_006406	PRDX4	0.000660584	1.50281
NM_133448	TMEM132D	0.00386	1.15073		NM_006899	IDH3B	0.00227932	5.26958							NM_007222	ZHX1	0.00100794	1.50284
NM_002095	GTF2E2	0.003892	1.61788		NM_018072	HEATR1	0.00228004	3.0073							NM_015204	THSD7A	0.00105056	1.50327
NM_198334	GANAB	0.0039	1.29014		NM_006917	RXRG	0.00228021	3.1296							NM_021949	ATP2B3	0.000894644	1.50583
NM_001701	BAAT	0.00391	1.30307		NM_002972	SBF1	0.00228096	3.74523							NM_012254	SLC27A5	0.000941174	1.51059
NM_147223	NCOA1	0.003915	1.41606		NM_007200	AKAP13	0.00228313	8.9908							NM_001004055	LRRC29	0.0010352	1.51249
NM_033657	DAP3	0.003929	1.271		NM_206955	PRAME	0.00228318	3.19095							NM_001037290	BCO2	0.000168087	1.51658
NM_006023	CDC123	0.003944	1.33422		NM_002151	HPN	0.00228411	6.53392							NM_031844	HNRNPU	0.00104609	1.51671
NM_003713	PLPP3	0.00396	-1.56301		NM_006927	ST3GAL2	0.00228472	3.07903							NM_001003791	ERLIN2	0.00101454	1.51976
NM_001003936	TXNDC8	0.003963	1.16286		NM_001004055	LRRC29	0.00228875	1.45733							NM_020038	ABCC3	0.000397605	1.53203
NM_013396	USP25	0.003965	1.12616		NM_017489	TERF1	0.00228997	3.32914							NR_015339	TRIQK	0.00137428	1.53206
NM_031957	KRTAP1-5	0.003967	1.14251		NM_001024660	KALRN	0.00229078	2.87952							NM_001003941	OGDH	0.000324865	1.53339
NM_020411	XAGE1A/XAGE1B	0.003976	1.2578		NR_029504	mir-30	0.0022934	3.3868							NM_002640	SERPINB8	0.00136916	1.53427
NM_004040	RHOB	0.003979	-1.95491		NM_004138	KRT33A	0.00229536	1.18976							NM_014720	SLK	0.00133538	1.54042
NM_178424	SOX30	0.003991	1.18087		NM_001083601	NAA60	0.00229687	3.99382							NM_001492	GDF1	0.000473704	1.54754
NM_018281	ECHDC2	0.003992	-1.60492		NM_001009882	TUT4	0.00229827	5.60859							NM_005775	SORBS3	5.39e-05	1.54991
NM_014047	C19orf53	0.004019	1.53543		NM_001039708	ENTR1	0.00229886	2.12398							NM_004821	HAND1	0.00107226	1.55054
NM_006842	SF3B2	0.004024	1.48587		NR_002818	RNF126P1	0.00230077	1.63689							NM_198398	ERGIC3	8.29e-05	1.55149
NM_002404	MFAP4	0.004028	3.14133		NM_002994	CXCL5	0.00230089	2.03585							NM_002007	FGF4	0.00125223	1.55182
NM_018157	RIC8B	0.004033	1.28695		NM_024490	ATP10A	0.00230378	1.32602							NM_003353	UCN	0.000803398	1.55357
NM_015292	ESYT1	0.004034	1.45497		NM_003297	NR2C1	0.00230378	3.71668							NM_002822	TWF1	0.000454503	1.55783
NM_001017980	VMA21	0.004038	1.3161		NM_002359	MAFG	0.00230415	3.37953							NM_004565	PEX14	0.00119125	1.56627
NM_003883	HDAC3	0.004045	1.41234		NM_133639	RHOV	0.00230491	1.17591							NM_004200	SYT7	0.00070456	1.56638
NM_001127709	PRG4	0.004063	1.59399		NM_020360	PLSCR3	0.00230674	9.94059							NM_016441	CRIM1	0.00128812	1.56876
NR_030336	mir-605	0.004068	1.12624		NM_014494	TNRC6A	0.00230687	1.67487							NM_001251	CD68	0.000610767	1.57814
NM_001013406	KRIT1	0.004072	1.12164		NM_022730	COPS7B	0.00230705	2.4892							NM_015937	PIGT	2.83e-05	1.5786
NM_000320	QDPR	0.004077	-1.24549		NM_003217	TMBIM6	0.00230711	1.54975							NM_002806	PSMC6	0.000530434	1.58097
NM_002408	MGAT2	0.004083	1.12222		NM_000952	PTAFR	0.00230754	7.69865							NM_152698	AMER3	0.000474097	1.5853
NM_001030311	CERKL	0.004094	1.23617		BX094574	TMEM218	0.00230822	1.6635							NM_004467	FGL1	0.000182947	1.59216
NM_021027	UGT1A9 (includes others)	0.004112	1.38188		NM_001076552	ACSS2	0.00230848	2.00951							NM_000065	C6	0.000100191	1.59301
NM_001012665	DYNC2LI1	0.004123	-1.09444		NM_033540	MFN1	0.00230961	1.71764							NM_001017529	PRR5	0.000726838	1.5974
NM_080628	TLDC2	0.004149	1.15985		NM_004268	MED17	0.00231268	1.74555							NM_014818	TRIM66	0.00122115	1.59889
NM_006769	LMO4	0.004166	1.60171		NM_012460	TIMM9	0.00231403	5.8634							NM_003276	TMPO	0.0014665	1.60009
NM_000152	GAA	0.004218	1.21281		NM_181782	NCOA7	0.00231485	11.7671							NM_022827	SPATA20	0.00133814	1.60129
NM_001008566	TPST2	0.004233	1.51829		NM_002833	PTPN9	0.00231781	1.89443							NM_020298	ABCC9	3.15e-05	1.60374
XM_929960	INPP5D	0.004274	1.19923		NM_031297	RNF208	0.00232028	1.32411							NM_017733	PIGG	0.00118344	1.60764
NM_002766	PRPSAP1	0.004274	1.5234		NM_003001	SDHC	0.00232177	7.20064							NM_178839	LRRTM1	0.00118167	1.6111
NM_182945	NIN	0.004294	1.20385		NM_001123376	TMEM72	0.00232231	4.95348							NM_023004	RTN4R	0.000555992	1.6119
NM_014244	ADAMTS2	0.004299	1.25166		NM_153686	LCORL	0.00232279	6.91711							NM_001117	ADCYAP1	0.00110582	1.61418
NM_012392	PEF1	0.0043	1.29672		XR_040008	LOC644189	0.00232406	1.83116							NM_001010985	MYBPHL	0.00134364	1.61525
NM_002779	PSD	0.004303	1.28348		NM_170711	DAZAP1	0.00232587	3.03426							NM_001098495	ZNF419	0.0012591	1.61726
NM_014353	RAB26	0.004309	-1.25338		NM_004774	MED1	0.0023298	2.72188							NM_021916	ZNF70	0.000195525	1.6212
NM_139159	DPP9	0.004332	1.48266		NM_020905	RDH14	0.00233045	5.17012							NM_002206	ITGA7	0.00139082	1.62261
NM_030906	STK33	0.004334	1.13962		NM_207320	OTUD6A	0.00233164	2.27145							XM_001718570	LINC01686	0.000553973	1.62446
XM_945982	MEI1	0.004346	1.1814		NM_173643	ZNF663P	0.00233186	2.99368							NM_001013618	IGLL3P	0.00116142	1.62939
NR_003111	RPL32P3	0.004348	1.15483		NM_005894	CD5L	0.00233194	7.3206							NM_080681	COL11A2	0.000712382	1.6298
NM_005013	NUCB2	0.004349	1.45544		NM_001040057	FAM133B	0.00233624	5.41169							NM_181755	HSD11B1	5.33e-08	1.63599
NM_016823	CRK	0.00437	1.2407		NM_058216	RAD51C	0.00233686	5.28309							NM_030754	SAA2	3.47e-07	1.63711
NM_006117	ECI2	0.004428	1.96069		NM_018664	BATF3	0.00233847	1.12932							NM_030934	TRMT1L	0.000745893	1.63894
NM_144732	HNRNPUL1	0.004435	1.64153		NM_002124	HLA-DRB1	0.00234106	5.19526							NM_152989	SOX5	0.0010041	1.64253
NM_014060	MCTS1	0.004473	1.25773		NM_181845	ZNF283	0.00234125	4.52153							NM_152587	C11orf65	0.00134548	1.64578
NM_005607	PTK2	0.004496	1.5389		NM_015994	ATP6V1D	0.00234264	4.60906							NM_001080541	MGA	0.00110163	1.6508
NM_004402	DFFB	0.004499	1.25328		NM_001127389	DUX4L4 (includes others)	0.00234363	1.29341							NM_080669	SLC46A1	0.000773875	1.65185
NM_032953	MLXIPL	0.004499	1.40354		NM_016391	NOP16	0.0023449	2.10979							NM_144720	JAKMIP1	0.00135428	1.65864
NM_001008237	TTC32	0.004503	1.45864		NM_203298	CHCHD1	0.00234538	2.69014							NM_000227	LAMA3	0.000642196	1.6643
NM_145803	TRAF6	0.00451	-1.08416		NM_005035	POLRMT	0.00234747	2.8027							NM_174962	SSX9P	0.000335825	1.6653
NM_006812	OS9	0.004534	1.26464		NM_181349	SMURF1	0.00234794	-1.14973							NM_017451	BAIAP2	0.00112908	1.66793
NM_153747	PIGC	0.004556	1.28166		NM_016034	MRPS2	0.00234816	1.8914							NM_005272	GNAT2	0.000165702	1.669
NM_033260	FOXQ1	0.004558	-2.62025		NM_015520	MAGI1	0.00234833	1.97241							NM_014581	OBP2B	0.000977477	1.67053
AY726563	PRDM11	0.004576	1.59331		NM_003748	ALDH4A1	0.00234962	3.54249							NM_178230	PPIAL4G (includes others)	0.000759632	1.67269
NM_001826	CKS1B	0.004588	1.37078		NM_001007234	ERCC8	0.00235021	1.3576							NM_018674	ASIC4	0.00100934	1.67549
NM_014755	SERTAD2	0.00465	1.53688		NM_006328	RBM14	0.00235067	3.31393							NM_006256	PKN2	0.00108325	1.67613
NM_001273	CHD4	0.004662	1.49247		NR_003137	RNU4-2	0.00235179	15.347							NM_002756	MAP2K3	0.000796908	1.68278
NM_001037164	ARL4A	0.004665	1.16533		NM_006452	PAICS	0.00235364	1.21912							NM_018725	IL17RB	0.000457966	1.6864
NM_003264	TLR2	0.004666	-1.28037		NM_198795	TDRD1	0.0023545	4.21673							NM_003636	KCNAB2	0.000887311	1.69104
NM_007010	DDX52	0.004672	1.55348		NM_181643	PIFO	0.00235514	1.39617							NM_000295	SERPINA1	0.000823445	1.69259
NM_198715	PTGER3	0.004696	1.13304		NR_024476	PAXIP1-AS2	0.00235591	1.66294							NM_014976	PDCD11	0.00110795	1.69279
NM_175069	APTX	0.0047	1.14737		NM_018119	POLR3E	0.0023577	7.9046							NM_001032392	PLGLB1/PLGLB2	9.33e-06	1.70299
NM_001293	CLNS1A	0.004703	1.45794		NM_207414	MROH5	0.00235955	2.53829							NM_005973	PRCC	0.00130908	1.70321
NM_001039675	UNC45A	0.00472	1.12587		NM_001080545	PPP1R1C	0.00236469	1.22561							NM_014770	AGAP2	0.00103739	1.70683
NR_002770	DIO3OS	0.004724	1.14711		NM_013354	CNOT7	0.00237238	5.69099							NM_024887	DHDDS	0.00107959	1.71165
NM_018663	PXMP2	0.00475	-1.42415		NM_005113	GOLGA5	0.00237357	4.25774							NM_052845	MMAB	0.00128112	1.72456
NM_001031854	ACCSL	0.004762	1.12366		NM_033092	TRIM5	0.00237389	6.35619							NM_005558	LAD1	0.00118765	1.72615
NM_198281	GPRIN3	0.004776	-1.14484		NM_003824	FADD	0.00237762	5.49805							NM_001037735	ZNF630	0.00122128	1.74077
NM_001079514	UBN1	0.004785	1.37717		NM_031897	CACNG6	0.00237998	1.5914							NM_001080379	PACRG	0.00122355	1.74699
NR_003655	POLR2J4	0.004786	1.15304		NM_203290	POLR1C	0.00238158	3.74272							NM_016122	CEP83	0.000820376	1.74875
NM_018561	USP49	0.004816	2.00088		NM_006682	FGL2	0.00238329	10.0368							NM_001013743	TMEM225	0.00073277	1.7591
NM_001016	RPS12	0.004851	-1.46587		XM_942503	DIPK1B	0.00238427	5.55672							NM_001008505	OPRM1	0.000871978	1.76013
NM_016219	MAN1B1	0.004857	1.5524		NR_029862	mir-154	0.0023847	2.19458							NM_005950	MT1G	0.00125571	1.76789
NM_016617	UFM1	0.004909	1.30478		NM_175620	MT1DP	0.00238682	3.24139							NM_198436	AURKA	0.000482949	1.76825
NM_005745	BCAP31	0.004912	-1.40508		NM_001024594	C1orf53	0.00238687	4.08875							DN831478	DNAH6	0.00132874	1.77399
NM_024641	MANEA	0.004923	1.27208		NM_006528	TFPI2	0.00238775	1.25809							NM_021251	CAPN10	0.000879004	1.77968
NR_024523	CCNYL6	0.004932	1.15259		NM_014011	SOCS5	0.00238822	2.51401							NM_032569	GLYR1	0.00138274	1.78959
NM_001033	RRM1	0.004964	1.62946		NM_001806	CEBPG	0.00239004	2.03458							NM_007160	OR2H2	0.00105305	1.79811
NM_173799	TIGIT	0.004972	1.18112		NM_014574	STRN3	0.00239066	9.24853							CR744191	LINC01928	0.000953504	1.80105
NM_004360	CDH1	0.004973	1.46445		NM_197968	ZMYM2	0.00239117	3.31223							NM_001043353	TPM3	0.00111722	1.8065
NM_017742	ZCCHC2	0.00498	1.12652		NM_144721	THAP6	0.00239393	1.17212							NM_002497	NEK2	0.00147733	1.80842
NM_138701	MPLKIP	0.004982	1.31517		NM_020124	IFNK	0.00239475	2.14554							NM_205864	CAGE1	0.00106406	1.81332
NM_194312	ESPNL	0.004983	1.31775		NR_003674	FGF7P6	0.00239478	1.24292							NM_152296	ATP1A3	0.0011719	1.83308
NM_182830	MDGA2	0.004986	-1.10758		NM_017883	WDR13	0.00239509	4.19628							NM_000759	CSF3	0.000186817	1.83939
NM_021928	SPCS3	0.005016	1.33743		XR_042317	INTS4P2	0.00239742	-1.17157							NM_004268	MED17	0.00111722	1.84661
NM_022903	CCDC71	0.005024	1.18425		NM_145279	MOB3C	0.00239774	3.3074							NR_027346	LINC00173	0.00112704	1.84688
NM_000566	FCGR1A	0.005045	1.13991		NM_001017927	C2orf76	0.00239999	3.28709							NM_001029835	CCM2	0.000409969	1.85206
NM_019600	FAM214A	0.005066	1.68954		NM_032132	HORMAD1	0.00240438	1.18297							NM_174912	FAAH2	0.00111496	1.85402
NM_152850	PIGO	0.005089	1.22197		XM_945780	DRC3	0.00241013	4.7163							NM_203487	PCDH9	0.00106449	1.87558
NM_000770	CYP2C8	0.005098	-1.49181		NM_020679	MIF4GD	0.00241051	2.73404							NM_016020	TFB1M	0.00080698	1.88991
NM_007166	PICALM	0.005112	1.57174		NM_172249	CSF2RA	0.00241171	1.13016							NM_032298	SYT3	0.00136211	1.9056
NM_004492	GTF2A2	0.005127	1.57606		NM_005256	GAS2	0.00241347	2.05132							NM_016348	FAXDC2	0.000730267	1.90742
NM_001029840	TCAIM	0.005133	-1.10204		NM_006330	LYPLA1	0.00241416	1.19436							NM_001077593	ADHFE1	0.000159543	1.92504
NM_145257	CCSAP	0.005162	1.12925		NM_015327	SMG5	0.00241475	2.00708							NM_004168	SDHA	0.00016439	1.93703
NM_152283	ZFP62	0.005174	1.11558		NM_003946	NOL3	0.00241688	3.87796							XM_927253	BMS1P1	0.00137381	1.95259
NM_012089	ABCB10	0.005176	1.26706		NM_020462	ERGIC1	0.0024176	1.38005							NM_001135051	FHIP2A	0.000641157	1.95351
NR_003264	SDHAP1	0.00518	1.5617		NM_006349	ZNHIT1	0.00242356	2.91287							NM_000050	ASS1	0.000201311	1.95873
NM_017869	BANP	0.005194	-1.14252		NM_018844	BCAP29	0.00242367	10.9038							NM_005882	MAEA	0.000987212	1.9631
NM_001084	PLOD3	0.00522	1.17072		NM_000327	ROM1	0.0024246	5.5163							NM_024306	FA2H	0.00116821	1.9682
NM_004832	GSTO1	0.005229	1.20681		NM_031898	TEKT3	0.00242495	1.36588							NM_001013629	TMEM236	0.000761464	1.96899
NM_181342	FKBP7	0.005247	-1.09647		NM_001717	BNC1	0.00242544	1.3563							NM_002833	PTPN9	0.00145643	1.97811
NM_024324	CRELD2	0.005252	1.12861		NM_005103	FEZ1	0.00242563	11.8429							NM_000236	LIPC	0.00126682	1.98366
NM_005506	SCARB2	0.005262	-1.46319		NM_015349	BICRAL	0.00242592	7.27513							NM_013433	TNPO2	6.1e-05	2.00354
NM_000988	RPL27	0.005277	-1.48779		NM_176810	NLRP13	0.00242965	2.74126							NR_003196	SNORD114-4	0.00120423	2.02589
NM_001014342	FLG2	0.005284	1.17209		NM_000553	WRN	0.00243533	5.92828							NM_032793	MFSD2A	2.76e-06	2.03504
NM_013265	VPS51	0.005296	1.16419		NM_001135255	RBBP4	0.00243602	4.52017							NM_001002913	PTRH1	0.000430978	2.04137
NM_004417	DUSP1	0.005298	-1.40763		NR_002206	GTF2IP1	0.00243655	10.6674							NM_004493	HSD17B10	1.92e-06	2.04847
NM_022783	DEPTOR	0.005306	1.14899		NM_001099409	EHBP1L1	0.00243719	7.52664							NM_001033521	CSTF1	0.0010151	2.04967
NR_001535	TTTY21	0.005307	1.20186		NM_182827	FKBP9P1	0.00243895	7.06049							NM_178543	ENPP7	0.000911628	2.05562
NM_017432	PTOV1	0.005321	1.42127		NM_006180	NTRK2	0.00244129	1.77319							NM_015832	MBD2	0.00104715	2.07527
NM_005858	AKAP8	0.005327	1.32794		NM_021920	SCT	0.00244488	2.24662							NM_016186	SERPINA10	5.44e-07	2.09224
NM_194460	RNF126	0.00533	1.40683		NM_025250	TTYH3	0.0024452	4.81016							NM_001172	ARG2	5.08e-05	2.09849
NM_003718	CDK13	0.005336	1.27141		NM_021192	HOXD11	0.00244566	3.32006							NM_000521	HEXB	0.000188329	2.10899
NM_001001958	OR7G3	0.005443	1.30767		NM_001042546	ATPAF1	0.00245143	4.70534							NM_199188	LARP4	0.00135018	2.12252
NM_024567	HMBOX1	0.005465	1.39332		NM_005249	FOXG1	0.00245229	4.64729							NM_000628	IL10RB	0.00107421	2.12833
NM_016293	BIN2	0.005491	1.14379		NM_181774	SLC36A3	0.00245236	1.18953							NM_007058	CAPN11	0.00146978	2.1542
NM_005826	HNRNPR	0.005522	1.99153		NM_018952	HOXB6	0.00245421	2.54776							NM_012461	TINF2	0.00117275	2.15597
NM_031992	EIF4H	0.005531	1.55911		NM_001176	ARHGDIG	0.002459	1.66499							NM_014822	SEC24D	0.000624279	2.16169
NM_016145	WDR83OS	0.005561	1.28938		NR_024151	HSPA7	0.00245984	2.74854							NM_001113755	TYMP	0.000618048	2.20471
NR_002766	MEG3	0.005573	1.93822		NM_003507	FZD7	0.00246096	2.45985							NM_001040025	ARL16	0.00147734	2.20713
NM_181652	PRDX5	0.005634	-1.5225		NM_002621	CFP	0.00246255	3.03549							NM_006538	BCL2L11	0.00139826	2.24771
NM_001037663	EEF1B2	0.005642	-1.46808		NM_004987	LIMS1	0.00246426	2.17433							NM_030759	NRBF2	0.000548522	2.32065
NM_016333	SRRM2	0.005645	1.5605		NR_003606	ZFAS1	0.00246466	2.05296							NM_213647	FGFR4	0.000860251	2.33815
XM_933701	BCRP3	0.00565	1.1706		NM_012435	SHC2	0.00246561	2.1563							XR_018474	PPP1R3G	0.000812424	2.34839
NM_015045	WAPL	0.00565	1.25647		NM_198938	PTGES2	0.00246876	3.92029							NM_016391	NOP16	0.000902685	2.36095
NM_004785	SLC9A3R2	0.005661	-1.12581		NM_000362	TIMP3	0.0024695	6.54859							NM_002938	RNF4	0.00095682	2.37832
NM_002109	HARS1	0.005669	1.40785		NM_014689	DOCK10	0.00246962	4.5661							NR_029523	mir-17	0.00147879	2.40614
NM_001040704	DEFB106A/DEFB106B	0.005719	1.16101		NM_019012	PLEKHA5	0.00246974	1.31723							NM_000880	IL7	0.00131482	2.43003
NM_016497	MRPL51	0.005722	-1.38321		NM_001080410	FBXO41	0.0024698	1.87544							NM_001033556	PPM1B	0.00137775	2.46922
NM_080385	CPA5	0.005744	1.15754		NM_004823	KCNK6	0.00247522	6.9488							BQ001311	HS6ST2-AS1	0.00135837	2.56474
NM_004813	PEX16	0.005746	1.21177		NM_175061	JAZF1	0.00247727	4.60894							NM_052813	CARD9	0.00143111	2.57238
NM_005362	MAGEA3/MAGEA6	0.00575	1.13725		NM_021973	HAND2	0.0024781	6.51566							NM_014933	SEC31A	0.00146681	2.6052
NM_002087	GRN	0.005753	1.43164		NM_018845	SLC50A1	0.00248375	4.49809							NM_005951	MT1H	0.00103671	2.61089
NM_138447	ZNF689	0.005773	1.2362		NM_020678	LRTM1	0.0024841	2.28954							NM_018324	OLAH	0.00137521	2.6342
NM_022779	DDX31	0.005774	-1.12399		XM_928960	SLC35G4	0.00248719	2.4721							NM_001638	APOF	0.000530185	2.66434
NM_025078	SLC66A2	0.00578	-1.35577		NM_001023	RPS20	0.00248726	5.02366							NM_001290	LDB2	0.000915496	2.67195
NM_001013	RPS9	0.005802	1.46607		NM_005333	HCCS	0.00248737	2.9744							NM_022730	COPS7B	0.00144969	2.67765
NM_003488	AKAP1	0.005836	1.28807		NM_145867	LTC4S	0.00248993	2.2042							NM_174893	C17orf49	0.00103243	2.74285
NR_002157	OR2A9P	0.005884	-1.11194		NM_001032	RPS29	0.00249077	2.25496							NM_000154	GALK1	0.0014801	2.77303
NM_001014431	AKT1	0.005926	1.323		AV707313	MCRIP2	0.00249254	1.36724							NM_014437	SLC39A1	0.00142037	2.81587
NM_207409	CLPSL2	0.005949	1.15453		NM_001030311	CERKL	0.00249338	1.28122							NM_203457	PPIE	0.00142506	2.86399
NR_031711	mir-1322	0.005969	1.1456		NM_177938	P4HTM	0.00249465	1.82304							NM_000392	ABCC2	0.00139041	2.86627
NM_001792	CDH2	0.005985	-1.42681		NM_014573	TMEM97	0.0024951	6.99769							NM_001098477	GRSF1	0.0014821	2.89923
NM_007272	CTRC	0.005991	1.95345		NM_000269	NME1	0.0024989	1.29081							NM_001079842	OCIAD1	0.000231906	2.90297
NM_100486	WAC	0.005992	1.33944		NM_002989	CCL21	0.00250181	10.5003							CR992331	LOC101928370	0.00135154	2.927
XM_035299	ZSWIM6	0.005993	1.40419		NM_001025300	RAB12	0.00250717	5.33227							NM_006705	GADD45G	0.000430899	3.07117
NM_007367	RALY	0.006018	1.39071		NM_017801	CMTM6	0.00250858	11.678							NM_002004	FDPS	0.00137633	3.0875
NM_001168	BIRC5	0.006048	1.16099		NM_003017	SRSF3	0.00251189	5.78804							NM_003863	DPM2	0.00141026	3.14978
NM_003831	RIOK3	0.006055	1.18457		NM_001641	APEX1	0.00251216	7.74552							NM_012200	B3GAT3	0.0013107	3.15724
NM_001130009	GEN1	0.006061	1.12236		NM_003741	CHRD	0.00251685	1.28948							NM_002217	ITIH3	0.000525691	3.23621
NM_004486	GOLGA2	0.006061	1.21737		NM_198990	NAPEPLD	0.00252472	1.31783							NM_002467	MYC	0.000595406	3.23781
NM_001083617	RB1CC1	0.006073	1.40677		NM_152244	SNX11	0.00252501	1.60737							NM_001034024	DMAP1	0.00130294	3.35095
NM_006773	DDX18	0.006077	1.59152		NM_021260	ZFYVE1	0.0025264	1.72849							NM_001037494	DYNLL1	0.000540407	3.39953
NM_001010867	IBA57	0.006141	1.16841		NM_001010917	GOLGA7B	0.00252762	3.73976							NM_199442	COPE	0.000926317	3.49908
NM_198402	HACD2	0.00621	1.33277		NM_014925	R3HDM2	0.0025284	2.42725							NM_002621	CFP	0.00120033	3.56782
NM_007036	ESM1	0.006224	1.20287		NM_003636	KCNAB2	0.00253092	1.58574							NM_000597	IGFBP2	0.00113774	3.58947
NM_003321	TUFM	0.006243	1.44306		NM_005875	EIF1B	0.00253154	3.84557							NM_001007278	TRIM13	0.00114819	3.75418
NM_198047	HIBCH	0.00625	1.23222		NM_052813	CARD9	0.00253334	2.36573							NM_199161	SAA1	0.000284076	4.09712
NM_001515	GTF2H2	0.006264	1.12986		NM_000364	TNNT2	0.00253359	1.67068							NM_001024656	ASPDH	0.00119054	4.28224
NM_001091	AOC1	0.006268	-1.37196		NM_013936	OR12D2	0.00253522	1.32731							NM_013336	SEC61A1	0.000805674	4.74527
NM_001008405	BCAP29	0.006305	1.46548		NM_005561	LAMP1	0.00253748	3.49521							NM_145808	MTPN	0.00114968	4.79491
NM_001042369	RO60	0.006321	1.68081		NM_174908	CCDC50	0.00254034	1.86886							NM_002133	HMOX1	0.00140773	5.09409
NM_017619	RNPC3	0.006347	1.81124		NM_018047	RBM22	0.00254094	6.86675							NM_005211	CSF1R	0.000381811	5.41025
NM_032562	PLA2G12B	0.006353	1.49589		NM_017613	DONSON	0.00254102	1.97577							NM_013267	GLS2	0.00143253	6.10993
NM_012319	SLC39A6	0.006362	1.16324		NM_004840	ARHGEF6	0.00254216	10.9947							NM_004666	VNN1	0.000827241	7.95725
NM_006005	WFS1	0.006409	1.13886		NM_006503	PSMC4	0.0025446	2.60441							NM_024907	FBXO17	0.00076924	-1.19799
NM_197964	FMC1	0.006463	-1.41881		NM_020365	EIF2B3	0.00254471	3.81182							NM_016297	PCYOX1	0.00126858	-1.1965
NM_153220	DPY19L3	0.006469	1.11783		NM_012309	SHANK2	0.00254753	9.14043							NM_015077	SARM1	0.00022788	-1.1958
NM_006263	PSME1	0.006473	-1.58167		NM_005756	ADGRG2	0.00254836	4.94217							NM_001001870	MIR22HG	1.66e-05	-1.19343
NM_004164	RBP2	0.006486	1.13467		NM_004852	ONECUT2	0.00255135	4.85016							XM_379623	LINC01235	0.00130739	-1.19334
NM_001085455	KRTAP24-1	0.006486	1.15905		NM_138374	ZNF845	0.00255196	2.42215							NM_138411	FAM71E1	0.0014857	-1.19321
NM_001040876	ABCE1	0.006488	1.26323		NM_001024843	TNRC6B	0.00255205	3.32758							NM_001001524	TM6SF2	0.00107755	-1.18831
NM_017660	GATAD2A	0.006498	1.38479		NM_001007278	TRIM13	0.00255417	3.10676							NM_153375	TINCR	0.000487266	-1.18715
NM_001081559	CPSF4	0.006513	1.55924		NM_019009	TOLLIP	0.00255531	3.87271							NM_138278	BNIPL	0.00100231	-1.1871
NM_001040032	C8orf74	0.006528	1.13936		NM_025247	ACAD10	0.00255718	1.35021							NM_006005	WFS1	0.000532172	-1.18592
NM_018011	ARGLU1	0.006561	1.98993		NM_203499	DDX42	0.00255895	7.35575							NM_001011703	MVB12B	0.00128782	-1.18479
NM_006204	PDE6C	0.006567	1.14277		NM_198889	ANKRD17	0.00256168	5.48275							NM_020554	TCL6	3.37e-05	-1.18002
NM_014608	CYFIP1	0.006628	-1.116		NM_014840	NUAK1	0.00256337	2.17943							NM_014420	DKK4	0.000803914	-1.17745
NM_181677	PPP2R2B	0.006648	1.37987		XR_041247	FAM226B	0.00256704	1.40517							NM_024677	NSUN7	0.000134872	-1.17433
NM_005077	TLE1	0.006669	1.35329		NM_172020	POM121/POM121C	0.00257083	1.15972							NM_006296	VRK2	0.00107729	-1.17326
NR_030296	mir-548	0.006677	1.11865		NM_002768	CHMP1A	0.00257259	1.64516							NM_002505	NFYA	5.79e-06	-1.17227
NM_001005213	OR9G1	0.00669	1.13272		NM_006532	ELL	0.00257304	2.60787							NM_031845	MAP2	0.000245466	-1.17218
NM_006710	COPS8	0.006768	1.24482		NM_001123068	PPIAL4G (includes others)	0.0025751	1.41637							NM_001031847	CPT1A	0.000805854	-1.17157
NM_017686	GDAP2	0.006775	1.19371		NM_002958	RYK	0.00257745	3.72771							NR_024054	GUSBP14	3.82e-05	-1.17078
NM_175859	CTPS2	0.006786	1.24026		NM_052885	SLC2A13	0.00257771	2.70981							NM_005362	MAGEA3/MAGEA6	0.00097042	-1.1701
NM_018648	NOP10	0.0068	1.41481		NM_001015508	PURG	0.00258766	1.392							NM_001039649	ZMYM5	8.48e-07	-1.16986
NM_145266	NUDCD2	0.006834	1.14409		NM_172218	SPAG1	0.00258855	1.33287							NM_001008225	CNOT4	0.000318959	-1.1678
NM_004593	TRA2B	0.00684	1.61133		NM_176866	PPA2	0.00259186	2.91457							NM_022568	ALDH8A1	0.000474638	-1.16776
NM_024544	MUL1	0.00686	1.32015		NM_017443	POLE3	0.0025927	1.57204							NM_001029998	SLC10A7	0.000358145	-1.16582
NM_001568	EIF3E	0.006868	-1.43129		NM_001001331	ATP2B2	0.00259275	6.1915							NM_033259	CAMK2N2	0.000411136	-1.16546
NR_024508	ZNF286B	0.006893	1.61534		NM_016496	MARCHF2	0.00259331	1.14695							NM_000615	NCAM1	0.000513367	-1.16076
NM_001402	EEF1A1	0.006904	-1.30855		NR_002307	MSX2P1	0.00259509	1.93984							NM_001042693	SHISAL2A	2.33e-05	-1.15987
NM_014616	ATP11B	0.006941	1.3271		NM_020782	KLHL42	0.00259568	4.19021							NM_022106	FAM217B	0.000668431	-1.15681
NM_001013640	C3P1	0.006943	-1.27614		NM_001085451	LNP1	0.00259752	1.99208							NM_001080475	PLEKHM3	1.78e-05	-1.15647
NM_021006	CCL3L1	0.006943	1.09999		NM_173659	RPUSD3	0.00259789	2.48497							NM_025220	ADAM33	0.00139431	-1.15348
NM_003836	DLK1	0.007024	2.0459		NM_012162	FBXL6	0.00259799	3.00533							NM_031473	IFT81	0.000698723	-1.14741
NM_001571	IRF3	0.00705	1.28777		NM_037370	CCNDBP1	0.00260017	6.46782							XM_001720546	TEX13C	0.00148232	-1.14711
NM_017917	PPP2R3C	0.007058	1.38435		NM_181519	SYT15	0.0026022	1.82408							NM_012238	SIRT1	0.00065456	-1.14536
AF176921	NRG1	0.007123	1.25823		NR_002184	RRP7BP	0.00260705	-1.29382							NM_030955	ADAMTS12	0.000329359	-1.13892
NM_022152	TMBIM1	0.007164	1.31451		NM_003683	RRP1	0.00260727	1.27309							NM_013348	KCNJ14	0.000356295	-1.13882
NM_002443	MSMB	0.007166	1.13521		NM_001012505	FOXP1	0.0026075	1.97594							NM_015513	CRELD1	0.000817817	-1.13779
NM_004394	DAP	0.007231	1.34322		NM_024896	ERMP1	0.00260793	4.54299							NM_001010917	GOLGA7B	0.000972876	1.12045
NM_152997	FDCSP	0.007244	1.17136		NM_002093	GSK3B	0.00260803	5.25283							NM_153323	DEFB119	0.00132133	1.12328
NM_145056	DACT3	0.00725	1.30465		NM_033666	ITGB1	0.00260859	2.57405							NM_013391	DMGDH	0.000526833	1.13891
NM_025216	WNT10A	0.007275	1.16327		NM_014096	SLC43A3	0.00260927	1.31501							NM_178353	LCE1E	0.00102703	1.14268
NM_014704	CEP104	0.007293	1.20334		NM_001127194	CNBP	0.0026112	1.44493							NM_001005197	OR8D4	0.00111847	1.14559
NM_014497	ZNF638	0.007324	1.19811		NM_001924	GADD45A	0.00261337	4.76499							NM_002289	LALBA	0.000441253	1.1542
NM_152244	SNX11	0.007343	1.32022		NM_005845	ABCC4	0.00261498	2.70571							NM_015687	FILIP1	3.68e-05	1.15426
NM_003204	NFE2L1	0.007345	1.61774		NM_175875	SIX5	0.00261571	2.38103							NM_001031692	LRRC17	0.00131376	1.16044
NM_000303	PMM2	0.007359	1.32085		NM_198089	ZNF155	0.00262186	1.1874							NM_181688	KRTAP10-10	0.00096774	1.16173
NM_025115	TTI2	0.007365	1.36062		NM_024641	MANEA	0.00262431	2.93664							NM_033240	PML	0.000280634	1.16885
NM_003069	SMARCA1	0.007384	1.37435		NM_170712	RASSF1	0.00262598	3.96108							NM_177543	PLPP2	0.00129021	1.16895
NM_023002	HAPLN4	0.007385	1.10174		NM_001165	BIRC3	0.00262671	9.22133							NM_001015070	KIR3DP1	0.00013536	1.16982
NM_002663	PLD2	0.007405	1.25805		NM_021623	PLEKHA2	0.00262936	1.34304							NM_000510	FSHB	2.33e-05	1.1782
NM_018997	MRPS21	0.007417	1.33791		NM_005326	HAGH	0.00263502	4.17201							NM_173494	DNAAF6	0.000386026	1.17891
NM_139319	SLC17A8	0.007427	1.14915		NM_174912	FAAH2	0.00264234	1.73344							NM_032683	MPV17L2	0.000306657	1.17921
NM_001122	PLIN2	0.007502	-1.58843		XM_935540	SPDYE2 (includes others)	0.00264448	1.17265							NM_178342	C3orf35	0.00135337	1.17986
NM_018654	GPRC5D	0.007509	1.10275		NM_024546	OBI1	0.00264594	1.70299							NM_002055	GFAP	0.000626441	1.18144
NM_014773	DELE1	0.007524	1.26889		NM_173054	RELN	0.00264997	-1.38865							NM_006958	ZNF16	0.000883059	1.18155
NM_003386	ZAN	0.007528	1.15929		NM_032838	ZNF566	0.00265288	1.96257							NM_003660	PPFIA3	0.00106681	1.1821
NM_015362	ELP5	0.007538	1.20628		NM_014691	AQR	0.00265289	2.00534							NM_017987	RUFY2	0.000302061	1.18426
NM_024745	SHCBP1	0.007565	-1.52942		NM_178507	OAF	0.00265345	7.79153							NM_030758	OSBP2	0.000871903	1.18674
NM_001003714	ATP5MF	0.007578	1.64367		NM_018195	NKAPD1	0.00265351	3.1111							XM_935540	SPDYE2 (includes others)	0.00133887	1.18708
NM_001031812	CSNK1G3	0.007627	1.16756		NM_001089	ABCA3	0.00265649	2.33612							NM_003339	UBE2D2	0.000423363	1.18915
NM_005595	NFIA	0.007642	1.53925		NM_003216	TEF	0.00265732	3.25307							NM_024920	DNAJB14	0.00109315	1.19042
NM_002356	MARCKS	0.007662	2.35891		NM_001943	DSG2	0.00265815	-1.10183							XR_042176	MIR17HG	0.000960706	1.19068
NM_024969	CSRNP3	0.007669	1.10362		NM_022802	CTBP2	0.00266081	1.98995							NM_018430	TSNAXIP1	0.0014414	1.1975
NM_139078	MAPKAPK5	0.007706	1.14007		NM_001903	CTNNA1	0.0026615	4.01392							NM_181427	GABPB1	0.000934583	1.19917
NR_001447	MT1L	0.007729	1.14765		NM_006137	CD7	0.00266163	1.65173							NM_006947	SRP72	0.00148902	-1.65421
NM_000379	XDH	0.007737	1.22404		NM_199005	ZNF322P1	0.00266178	3.07396							NM_001007538	SHISA2	0.0014894	1.25601
NM_032973	PCDH11Y	0.007753	1.13187		NM_139136	KCNC2	0.00266335	2.15799							NM_001012426	FOXP4	0.00149291	1.15619
NM_032335	PHF6	0.007769	1.16046		NR_029493	mir-21	0.00266455	1.39982							NM_152337	C16orf46	0.00149593	2.68617
NM_001080430	TOX3	0.007782	1.11643		NM_194260	UBE2I	0.00266971	3.89321							NM_002535	OAS2	0.00149595	10.5144
NM_016186	SERPINA10	0.007787	-1.55354		NM_199129	PEDS1	0.00267749	1.54261							NM_006153	NCK1	0.00149606	2.37451
NM_004251	RAB9A	0.007795	1.14487		NM_001032289	SLC35A2	0.00267806	6.66866							NM_012476	VAX2	0.0014981	-1.43372
NM_006708	GLO1	0.007798	1.42306		NM_001040185	ZNF765	0.00268206	1.33091							DA211558	LINC02136	0.00149918	2.3624
NM_014853	SGSM2	0.00781	1.62917		NM_018169	RESF1	0.00268224	1.97966							NM_017888	ACSM5	0.00150154	1.6199
NM_017758	ALKBH5	0.007837	-1.51409		NM_002493	NDUFB6	0.00268426	4.75001							NM_006876	B4GAT1	0.00150181	3.65688
NM_001017919	RCCD1	0.007843	1.13155		NM_003730	RNASET2	0.00268485	7.31054							NM_006845	KIF2C	0.00151032	1.57773
NM_000060	BTD	0.00785	1.22716		NM_177947	ARMCX3	0.00268581	4.15723							NM_018847	KLHL9	0.00151248	-1.57067
NM_001514	GTF2B	0.007855	1.54571		NM_199071	C21orf58	0.00268734	1.3092							NM_005115	MVP	0.00151258	3.53371
NM_178134	CYP4Z1	0.00792	1.09906		NM_020770	CGN	0.00269517	2.52353							XR_038706	TARDBPP3	0.00151335	-1.6124
NM_173614	NOMO1 (includes others)	0.007928	1.35408		NM_020840	FNIP2	0.00269718	2.77082							NM_016373	WWOX	0.00151568	1.49538
NM_014302	SEC61G	0.007933	1.58443		NM_001080536	SPCS2P4	0.00270094	1.64553							NM_006079	CITED2	0.00152643	-1.6867
NM_145169	SFT2D1	0.007953	1.60209		NM_019055	ROBO4	0.00270181	1.74623							NM_005735	ACTR1B	0.0015265	-1.32657
NM_002593	PCOLCE	0.007956	1.47056		NM_032440	LCOR	0.00270474	2.84971							NM_022036	GPRC5C	0.00152756	1.34296
NM_024493	ZKSCAN3	0.007978	-1.15427		NM_152720	NEK3	0.00270742	1.43374							NM_002247	KCNMA1	0.00152775	3.57445
NM_152327	AK7	0.008008	1.12044		NM_001142705	C11orf58	0.00270946	4.13591							NM_001039651	SAPCD1	0.00152917	-1.11462
NM_003924	PHOX2B	0.008011	1.13207		XM_002342102	FOXO6	0.00271023	1.53699							NM_007022	CYB561D2	0.00153009	1.29372
NM_003851	CREG1	0.008019	-1.41495		NM_000972	RPL7A	0.00271176	4.62073							NM_014047	C19orf53	0.00153885	-1.62784
NM_023923	PHACTR4	0.008036	1.15664		NM_002020	FLT4	0.00271608	1.64156							NM_024072	DDX54	0.00154193	-1.42982
NM_003371	VAV2	0.008046	1.16074		NM_130777	XAGE2	0.00271708	1.54258							NM_019841	TRPV5	0.00154312	1.7548
NM_020232	PSMG2	0.008049	1.4093		NM_152544	TRMT44	0.00272099	1.35218							NM_025225	PNPLA3	0.00154313	1.50678
XR_040185	ZNF738	0.008072	2.06862		NM_000229	LCAT	0.00273332	1.27162							NM_052918	SORCS1	0.0015458	3.01822
NM_001033853	RPL3	0.008077	-1.56101		NM_003567	BCAR3	0.00273691	6.84693							NM_014400	LYPD3	0.00154708	3.00866
NR_002308	UQCRBP1	0.0081	1.55307		NM_178225	FBXW5	0.00273697	2.91351							NM_018169	RESF1	0.00154783	2.09725
NM_014161	MRPL18	0.008176	1.2659		NM_015526	CLIP3	0.00273713	7.14379							NM_003001	SDHC	0.00154921	9.67771
NM_198478	NKPD1	0.008188	1.16076		NM_006631	ZNF266	0.00273805	1.62314							NM_001017436	CT45A1 (includes others)	0.00155046	-1.20381
NM_006697	MTMR11	0.008198	1.1495		NM_001005922	KRTAP5-1	0.00273932	1.24516							AL832164	RORA	0.00155458	-1.87292
NM_012238	SIRT1	0.008199	1.10777		NM_018144	SEC61A2	0.00274049	2.67878							NM_002735	PRKAR1B	0.00156208	1.2143
NM_012333	MYCBP	0.00826	1.10333		NM_079834	SCAMP4	0.00274515	3.0409							NM_001010892	RSPH4A	0.00156223	1.33944
NM_001012982	MSANTD1	0.008269	1.11429		NM_022118	RBM26	0.0027457	2.69918							NM_014840	NUAK1	0.00156247	2.31957
NM_001004128	QSOX1	0.008303	1.48987		NM_015296	DOCK9	0.00274702	1.71578							NM_032017	STK40	0.00156287	2.749
NM_006366	CAP2	0.008309	1.15766		NM_198859	PRICKLE2	0.00274986	1.88382							NM_003321	TUFM	0.00156776	-1.5559
NM_000301	PLG	0.008343	-1.35356		NM_001043353	TPM3	0.0027524	1.69028							NM_005725	TSPAN2	0.00156866	1.90343
NM_001001891	ANO7	0.008345	1.13411		NM_201434	RAB5C	0.0027526	2.38603							NM_014161	MRPL18	0.00156907	-1.33876
NM_016086	STYXL1	0.008369	-1.21155		NM_021251	CAPN10	0.00275364	1.64517							NM_001731	BTG1	0.0015715	3.33804
NM_001005472	RPSAP58	0.008375	-1.44817		XM_001718570	LINC01686	0.00275675	1.49413							NM_001089	ABCA3	0.00157179	2.5199
NM_000975	RPL11	0.008383	-1.4677		NM_019893	ASAH2	0.00276468	1.77796							NM_015554	GLCE	0.00158144	-1.44943
NM_020130	TCIM	0.008422	-1.43502		NM_144778	MBNL2	0.00276565	2.6675							NM_004926	ZFP36L1	0.00158267	-1.93281
NM_021239	RBM25	0.008428	1.41299		NM_000384	APOB	0.00276638	-1.26138							XM_380008	IGLON5	0.00158768	2.94606
NM_003675	PRPF18	0.008506	1.15097		NM_176878	PATJ	0.00277	4.73936							NM_001080997	RTBDN	0.00158879	2.08729
NR_002574	SNORD102	0.008525	1.1483		NM_022662	ANAPC1	0.00277223	5.47973							NM_153219	ZNF524	0.00159017	1.72758
NM_000035	ALDOB	0.008538	-1.49622		NM_203487	PCDH9	0.00277319	1.73855							NM_017577	GRAMD1C	0.0015924	1.25351
NM_030936	RNF32	0.008548	-1.1322		NM_197975	BTNL3	0.00277582	1.24491							NM_012166	FBXO10	0.00159501	1.37755
NM_052932	TMEM123	0.008549	1.19805		NM_006698	BLCAP	0.00277588	3.49402							NM_033026	PCLO	0.00159719	-1.15923
NM_004641	MLLT10	0.008556	1.54451		NM_001006636	GTDC1	0.00277935	2.1771							NM_021812	BPESC1	0.00159933	1.4005
NM_030955	ADAMTS12	0.008575	1.09639		NM_000062	SERPING1	0.00277995	1.53653							NM_152692	C1GALT1C1	0.00159999	-1.41993
NM_004075	CRY1	0.008592	1.22532		NM_014471	SPINK4	0.00278072	1.18808							NM_005187	CBFA2T3	0.00160157	1.74422
NM_001007072	ZSCAN2	0.008614	1.13479		NM_198971	HINFP	0.0027815	2.18888							NM_032117	MND1	0.00160438	1.80116
NM_021913	AXL	0.008622	-1.23629		NM_003980	MAP7	0.00278577	4.40902							XR_038479	LOC729080	0.00161049	2.44948
NM_080617	CBLN4	0.008645	-1.09101		NM_174927	SPATA19	0.00278599	1.49374							NM_006427	SIVA1	0.00161162	-1.34971
XM_939728	SHANK2	0.008684	1.29274		NM_080594	RNPS1	0.00278773	2.39513							NM_022575	VPS16	0.00161166	-1.80386
NM_032775	KLHL22	0.008706	1.31378		DA211558	LINC02136	0.00278792	2.18136							NM_004343	CALR	0.0016127	5.21085
NM_015457	ZDHHC5	0.00874	1.26192		NM_080660	ZC3HAV1L	0.00279134	1.14923							NM_001029869	PLAC8L1	0.00161507	-1.10965
NM_018208	ETNK2	0.008764	1.24971		NM_025055	CCDC33	0.00279535	1.25608							NM_002889	RARRES2	0.00161562	-1.50647
NM_001697	ATP5PO	0.008768	1.46214		NM_001024209	SPRR2E	0.00280182	1.46686							NM_145109	MAP2K3	0.00161601	1.85845
XM_945685	GAS6	0.008794	-1.11819		NM_001048221	DBNDD2	0.00280646	1.98931							NM_025196	GRPEL1	0.00161617	-1.5155
NM_000229	LCAT	0.008808	1.22585		NM_032255	ZNF541	0.00280894	2.04697							NM_005708	GPC6	0.00161628	9.24458
BC034638	CLCA4-AS1	0.00883	-1.12455		NM_007170	TESK2	0.00281036	1.39921							NM_001005278	OR6N2	0.00161932	1.32354
NM_020338	ZMIZ1	0.008846	1.75182		NM_001002292	WLS	0.00281185	2.81582							NM_001083601	NAA60	0.00162142	4.46924
NM_007156	ZXDA	0.008851	1.10215		XM_946091	PPP6R2	0.0028174	1.4645							NM_003143	SSBP1	0.00162188	-1.30933
NM_014485	HPGDS	0.00886	1.14519		NM_005796	NUTF2	0.00281758	2.79733							NM_018332	DDX19A	0.00162439	2.55082
NR_023918	LINC00339	0.00887	-1.14078		NR_003104	POT1	0.00281833	4.54755							NM_001014	RPS10	0.00162443	-1.45129
NM_021619	PRDM12	0.008878	1.14398		NR_001445	RN7SK	0.0028222	2.17008							NM_134269	SMTN	0.00162491	1.45247
NM_025241	UBXN6	0.008882	1.42183		NM_015945	SLC35C2	0.00282307	4.00853							NM_000018	ACADVL	0.00162631	7.15324
NM_178537	B4GALNT4	0.008893	1.15521		NM_130473	MADD	0.00282329	2.91338							NM_003329	TXN	0.00162713	1.21729
NM_001078170	RGPD4 (includes others)	0.008898	1.11711		NM_176894	P2RY13	0.00283587	1.56896							NM_021131	PTPA	0.00162777	2.68081
NM_000446	PON1	0.008903	1.14149		NM_018462	BRK1	0.00284215	5.24502							NM_032536	NTNG2	0.0016304	-1.13058
NM_001012756	ZNF260	0.00891	1.54439		NM_001859	SLC31A1	0.00284342	6.34872							NM_001010984	SPRTN	0.00163453	1.49425
NM_005778	RBM5	0.008915	1.73008		NM_001001392	CD44	0.00284634	1.34041							NM_022553	VPS52	0.00163551	-1.44127
NM_001014763	ETFB	0.008918	-1.47864		NM_002047	GARS1	0.00284657	4.35611							NM_007102	GUCA2B	0.00163708	-1.16347
NM_152387	KCTD18	0.008923	1.10111		NR_001591	TPTEP1	0.00284817	1.59925							NM_018011	ARGLU1	0.00163787	-2.38129
NM_002125	HLA-DRB5	0.008955	-1.10504		NM_025152	NUBPL	0.00284904	5.31795							NM_004647	DPF1	0.00163959	3.0173
NR_000041	RNU12-2P	0.008965	1.18795		NM_023932	DLK2	0.00285044	1.74437							NM_002020	FLT4	0.00163982	1.69904
NM_005381	NCL	0.008995	1.43815		NM_003196	TCEA3	0.00285475	5.77764							NM_003129	SQLE	0.00163997	2.15121
NM_004044	ATIC	0.009005	1.29081		NM_024881	SLC35E1	0.00285649	5.23006							NM_139162	MIEF2	0.00164397	-1.14525
NM_001017970	TMEM30B	0.009025	1.28121		NM_178135	HSD17B13	0.00285958	3.84434							NM_002537	OAZ2	0.00164404	1.84863
NM_005749	TOB1	0.009064	-1.85842		NM_001034024	DMAP1	0.0028601	2.8436							NM_003154	STATH	0.00165085	1.23603
NM_152462	SLC35G3	0.009081	1.13663		NM_053004	GNB1L	0.00286069	2.14228							NM_173064	IFNLR1	0.00165777	-1.11832
NM_001100419	REX1BD	0.009193	1.37237		NR_003236	SNORD113-8	0.00286285	1.22445							NM_015490	SEC31B	0.00165811	4.1479
NM_015356	SCRIB	0.009233	1.12483		NM_001001955	OR4C13	0.00286465	1.33754							NM_207386	SHISA6	0.00166139	3.16881
NM_021139	UGT2B4	0.009235	1.26741		NM_001159	AOX1	0.00286901	-1.36418							NM_001964	EGR1	0.00166414	-2.44992
NM_002355	M6PR	0.009248	1.65776		NM_005022	PFN1	0.00287416	3.20145							NM_001077	UGT2B17	0.00167003	-1.61359
NM_005359	SMAD4	0.009276	1.4955		NM_175866	UHMK1	0.00287464	2.79406							NM_000398	CYB5R3	0.00167812	2.42924
NM_017833	DNAJC28	0.009277	-1.55786		NR_002562	SNORD28	0.00287694	1.33516							NM_001042369	RO60	0.00168331	-1.88262
NM_021015	SSX5	0.009296	1.11962		NM_152299	NCAPH2	0.00287834	1.55667							NM_002517	NPAS1	0.0016845	-1.13855
NM_015330	SPECC1L	0.009304	1.53381		NM_053052	SNAP47	0.00287878	2.43836							AK056642	ATXN7L3B	0.00168492	-1.54795
NM_001083900	DNAH10	0.009323	1.10288		NM_144992	VWA3B	0.00288246	1.58546							NM_001078651	TMEM134	0.00168552	2.2431
NM_207038	TCF12	0.009323	1.23782		NM_004826	ECEL1	0.00288539	1.20315							NM_024652	LRRK1	0.0016912	1.22551
NM_002970	SAT1	0.009359	-1.53234		NM_018321	BRIX1	0.00288683	2.38578							NM_020678	LRTM1	0.00169307	2.41275
NM_001010876	TMEM244	0.009362	1.13772		NM_001025190	MSLNL	0.00288728	1.7809							NM_003730	RNASET2	0.00169476	10.4917
NM_001031726	C19orf12	0.009389	1.33179		NM_153608	ZNF114	0.00288736	1.38494							NM_002697	POU2F1	0.0016967	2.54441
NM_000441	SLC26A4	0.009404	1.12626		NM_015891	CDC40	0.00288945	-1.32391							NM_003196	TCEA3	0.00169696	7.82675
NM_017595	NKIRAS2	0.009406	1.18539		NM_004570	PIK3C2G	0.00289189	4.21669							XM_926249	LINC00205	0.00169703	2.30234
NM_014254	RXYLT1	0.009448	1.90852		NM_001008505	OPRM1	0.00289622	1.62394							NM_001015509	PTRH2	0.00169821	3.55349
NR_024475	MANCR	0.009467	1.10719		NM_001014286	SUPT20H	0.00289683	3.29347							NM_001005167	OR52E6	0.00169843	1.82177
NM_022101	STEEP1	0.009471	-1.15335		NM_032870	PNISR	0.00289727	7.39858							NM_018291	FGGY	0.00170104	7.41078
NM_000477	ALB	0.009482	-1.36283		NM_173531	ZNF100	0.0028988	1.45356							BI755364	LOC101929523	0.00170158	2.07997
NM_001007795	TTC6	0.00952	1.13408		NM_002419	MAP3K11	0.00289952	3.3034							NR_003606	ZFAS1	0.0017017	2.13906
XR_038706	TARDBPP3	0.009533	1.44452		NM_002123	HLA-DQB1	0.00290019	14.1284							NR_000012	SNORA68	0.0017022	1.2596
NM_004344	CETN2	0.009555	1.6394		NM_001008219	AMY1C (includes others)	0.00290149	2.84622							NM_145814	CACNG6	0.0017035	1.56125
NM_181717	HCG27	0.009557	1.11431		NM_007167	ZMYM6	0.0029016	1.67397							NM_005326	HAGH	0.00170595	4.87199
NM_001358	DHX15	0.009558	1.37854		NM_019002	ETAA1	0.00290194	1.24287							NM_198089	ZNF155	0.00170618	1.19744
NM_015168	ZC3H4	0.009567	1.33642		NM_145654	RDM1	0.00290367	3.13115							NM_000362	TIMP3	0.00170693	8.30573
NM_018291	FGGY	0.009606	1.78139		NM_001034852	SMOC1	0.0029077	1.71929							NM_002789	PSMA4	0.00170958	-1.52221
NM_001863	COX6B1	0.009618	1.51038		NR_024060	FAM27C	0.00290801	2.15393							NM_006682	FGL2	0.00171371	14.4671
NM_006147	IRF6	0.009626	-1.12644		NM_000779	CYP4B1	0.00290941	1.50767							NM_002870	RAB13	0.00171444	2.11755
NM_016226	VPS29	0.009668	1.30038		NM_030964	SPRY4	0.00291213	1.44952							NM_001005742	GBA	0.00171462	2.16822
NM_015331	NCSTN	0.009682	-1.30273		NM_182797	PLCB4	0.00291448	1.45693							XM_941336	UNCX	0.00172899	1.53536
NM_001005517	OR5K4	0.009695	1.11133		NM_152587	C11orf65	0.00291449	1.56979							NM_005632	CAPN15	0.00172989	1.62734
NM_015523	REXO2	0.00971	2.00599		NM_001008703	SMIM29	0.00292405	1.14828							NM_031427	DNAL1	0.00173155	1.94927
NR_003254	XGY2	0.009743	1.11451		NM_000615	NCAM1	0.00292411	2.32781							NM_001014435	CA7	0.00173251	1.18138
NM_005934	MLLT1	0.009763	1.1396		NM_014956	CEP164	0.00292949	2.01872							NM_030628	INTS5	0.00173802	1.98618
NM_001023567	GOLGA8A/GOLGA8B	0.009779	1.1725		NM_025052	MAP3K19	0.00293165	1.12756							NM_145052	UPRT	0.00173881	2.04298
NM_207306	TP73-AS1	0.009802	-1.14548		NM_207453	LINC02076	0.0029336	1.88497							NM_017767	SLC39A4	0.00173919	5.75793
NM_006765	TUSC3	0.009807	1.35575		NM_007179	INSL6	0.00293654	1.6666							NR_002447	SNORD24	0.00174103	1.46281
NM_052853	ADCK2	0.00981	1.17727		NM_024315	TMEM243	0.00293982	7.01938							NM_018664	BATF3	0.00174173	1.13375
NM_001032372	ZNF226	0.009817	1.12181		NM_006107	LUC7L3	0.00294026	1.42419							NM_004198	CHRNA6	0.00175104	3.63478
NM_014203	AP2A1	0.009827	1.20695		NM_022571	GPR135	0.00294118	1.39988							NM_014600	EHD3	0.00175153	2.94601
NM_017540	GALNT10	0.009828	1.11084		NM_133439	TADA2A	0.00294448	1.21161							NM_032750	ABHD14B	0.00176077	5.30661
NR_024363	FAM86B3P	0.009868	1.10651		NM_144492	CLDN14	0.00294644	1.11273							NM_152331	ACOT4	0.00176128	-1.36139
NM_001144	AMFR	0.009885	1.36444		NM_175834	KRT79	0.00294806	1.43191							NM_006749	SLC20A2	0.00176167	-1.62998
NM_153273	IP6K1	0.009909	1.62677		NM_201533	DGKZ	0.00295089	1.46053							NM_001078645	CDC16	0.00176471	-1.40368
NM_203488	ACYP1	0.009923	1.20639		NM_012289	KEAP1	0.00295879	3.58499							NM_198476	C19orf54	0.00177059	-1.32569
NM_001015050	ALG1L	0.009941	1.14683		NM_004359	CDC34	0.00296139	1.29651							NM_013338	ALG5	0.0017708	-1.34189
NM_006947	SRP72	0.009981	1.46609		NM_000555	DCX	0.00296558	1.24316							NR_003104	POT1	0.00177278	5.50023
NM_004089	TSC22D3	0.009993	1.115		NM_001008800	CCT3	0.00296801	1.81779							NM_003523	H2BC6	0.00177398	1.26299
AK026266	FER1L4	0.009999	1.21126		NR_031604	mir-1200	0.00296907	1.86177							NM_015520	MAGI1	0.001777	2.02887
NM_001105543	PLXNA4	0.010008	1.1331		NM_007108	ELOB	0.00297108	2.55189							NM_000164	GIPR	0.00178099	1.69568
NM_014494	TNRC6A	0.010014	1.28306		NM_003004	SECTM1	0.00297116	1.94525							NM_004662	DNAH9	0.00178099	3.47267
NM_001099404	SCN5A	0.010048	1.12227		NM_032809	MIGA2	0.00297875	1.17532							NM_207414	MROH5	0.00178349	2.65577
NM_003846	PEX11B	0.01005	1.34883		NM_001013739	STAG3L2/STAG3L3	0.00298174	1.44797							NM_021192	HOXD11	0.00178454	3.59118
NR_004855	HULC	0.010056	1.16436		NM_015718	NOX3	0.00298226	1.28884							NM_018293	ZNF654	0.00178481	2.07846
NM_033082	SARNP	0.010075	-1.42179		XM_943307	ATP5ME	0.00298464	1.53218							NR_024403	LOC730101	0.00178578	1.40769
NM_000562	C8A	0.010097	-1.40956		NM_002294	LAMP2	0.00298646	-1.23531							NM_001974	ADGRE1	0.0017868	1.46905
NM_016146	TRAPPC4	0.010104	-1.27412		NM_003884	KAT2B	0.00298732	6.74927							NM_013936	OR12D2	0.001789	1.34322
NM_016099	GOLGA7	0.010111	-1.15603		NM_145648	SLC15A4	0.00298839	5.66661							NR_002921	SNORA75	0.00179029	1.60799
NM_032361	THOC3	0.010117	1.16148		NM_003194	TBP	0.00298871	3.35215							NM_001013640	C3P1	0.00179534	-1.78404
NM_000485	APRT	0.010128	-1.19874		NM_004623	TTC4	0.00298946	2.72251							NM_005706	TSSC4	0.00179735	1.57602
NM_015359	SLC39A14	0.010129	1.26413		NM_014333	CADM1	0.00299294	2.78928							NM_015264	KIAA0930	0.00179766	1.13909
NM_130438	DYRK1A	0.010179	1.17855		NM_001080449	DNA2	0.00299435	1.39871							NM_001081550	THOC2	0.00180252	6.05031
NM_002467	MYC	0.010249	-2.65091		NM_020958	PPP4R4	0.00299736	1.30453							NM_016333	SRRM2	0.00180402	-1.6868
NM_016395	HACD3	0.010253	1.23899		NM_001974	ADGRE1	0.00300122	1.43391							NM_001084393	DDTL	0.001811	2.19871
NM_004515	ILF2	0.010288	1.30721		NM_001010938	TNK2	0.00300123	2.65504							NM_053005	MOB2	0.00181194	2.83496
NM_020731	AHRR	0.010299	1.1091		NM_022128	RBKS	0.00300384	2.6883							XM_001718586	TMPO-AS1	0.00181195	1.49407
NM_014473	DIMT1	0.010335	1.58465		NM_007214	SEC63	0.0030046	1.30818							NM_032932	RAB11FIP4	0.00181202	1.29161
NM_080815	COL13A1	0.01034	1.19459		NM_182901	AKIP1	0.00300693	2.11985							NR_002833	DPY19L2P1	0.00181505	3.86394
NM_138300	PYGO2	0.010367	1.14858		NM_006440	TXNRD2	0.00300802	8.15461							NM_012264	TMEM184B	0.00181537	3.8834
NM_197973	ALG2	0.010369	-1.13041		NM_005255	GAK	0.00300955	5.9978							NM_139009	HFE	0.00181824	2.27378
NM_005795	CALCRL	0.010427	-1.10312		NM_007096	CLTA	0.00301481	2.12754							NM_004987	LIMS1	0.00182117	2.25725
NM_001457	FLNB	0.01043	1.72061		BX537698	NFIB	0.00301955	6.66628							NM_004299	ABCB7	0.00182197	-1.43777
NM_024611	ICE2	0.010431	1.10501		NM_207518	PRKACA	0.00302233	1.25487							NM_020468	SNX14	0.0018225	-1.23765
NM_024996	GFM1	0.010438	1.40288		NM_002133	HMOX1	0.00302328	3.90153							NM_001017524	SIRT3	0.00182299	2.28188
NM_024584	CCDC121	0.010506	1.14263		NM_006302	MOGS	0.00302367	2.82015							NM_001004298	C10orf90	0.00182338	2.4795
NM_021141	XRCC5	0.010518	1.23295		NM_012434	SLC17A5	0.00302725	2.01194							NM_052950	WDFY2	0.00182367	3.40646
NR_002601	FMO6P	0.010524	1.23891		NM_000300	PLA2G2A	0.00302797	3.34167							NM_020734	RIMKLB	0.00182402	2.16878
NM_139162	MIEF2	0.010552	1.11376		NM_007063	TBC1D8	0.0030306	2.20184							NM_003049	SLC10A1	0.00182537	-1.5833
NM_005702	ERAL1	0.010592	1.2706		NM_004086	COCH	0.00303362	1.60528							NM_033666	ITGB1	0.00182555	2.73423
NM_006427	SIVA1	0.010593	1.26285		NM_024539	RNF128	0.00303685	1.50507							NM_032485	MCM8	0.00182622	-1.66354
NM_002252	KCNS3	0.010602	1.11198		NM_004414	RCAN1	0.00303852	2.0835							NM_006555	YKT6	0.00183001	1.57621
NM_012180	FBXO8	0.010623	1.31914		NM_018256	WDR12	0.00304291	2.85519							NM_000779	CYP4B1	0.0018305	1.54619
NM_005585	SMAD6	0.010652	1.22343		NM_001289	CLIC2	0.00304369	1.12046							NR_029843	mir-10	0.00183144	1.75159
NM_152754	SEMA3D	0.010661	1.14925		NM_001080454	ACSM4	0.00304506	1.19333							NM_020679	MIF4GD	0.00183556	2.87412
NM_001360	DHCR7	0.010669	-1.15793		NM_006897	HOXC9	0.00304716	1.27163							NM_001040273	TYSND1	0.0018372	-1.24088
NM_144684	ZNF480	0.010684	1.11412		NM_021958	HLX	0.00305003	1.67241							NM_032857	LACTB	0.00183761	-1.31797
NM_015950	MRPL2	0.010724	1.19221		NM_080841	PTPRA	0.00305594	3.67283							NM_006941	SOX10	0.0018386	-1.16618
NM_032574	DPY30	0.010743	1.37159		NR_002324	SNORA62	0.00306015	2.08292							NM_001017977	DCAF6	0.0018402	-2.19942
NM_080626	BRI3BP	0.010754	-1.32112		NM_020412	CHMP1B	0.00306108	1.67756							NM_012130	CLDN14	0.00184165	-1.4151
NM_003095	SNRPF	0.010766	1.47159		NM_206893	MS4A10	0.00306136	2.56089							NM_017964	SLC30A6	0.00184225	2.08355
NM_145174	DNAJB7	0.010776	1.11747		NR_029857	mir-302	0.00306284	1.29006							NR_002139	HCG4	0.00184354	8.15784
XM_942051	RHCE/RHD	0.010793	-1.08848		NM_002974	SERPINB4	0.00306494	1.6819							NM_001039708	ENTR1	0.00184501	2.17919
NM_152631	FAM47B	0.010839	1.11998		NM_003926	MBD3	0.00306585	1.24427							NR_024476	PAXIP1-AS2	0.00184511	1.69112
NM_005271	GLUD1	0.010851	-1.16124		NM_014976	PDCD11	0.00306653	1.58668							NR_029624	mir-204	0.00184554	-1.17244
NM_198567	SIMC1	0.010881	1.1155		NM_152392	AHSA2P	0.0030674	3.16857							NM_017432	PTOV1	0.00184602	-1.49886
NM_145858	CRYZL1	0.010907	1.20939		XM_942007	GMNC	0.00307495	1.12842							NR_029862	mir-154	0.00184729	2.26578
NM_019056	NDUFB11	0.010913	-1.36962		NM_021949	ATP2B3	0.00307668	1.42366							NR_023385	RNF216P1	0.00184818	6.44158
NM_001031685	TP53BP2	0.010918	1.12945		NM_138821	PAM	0.00307833	5.30724							NM_017489	TERF1	0.00184895	3.50821
NR_031717	mir-1471	0.010922	1.12785		NM_172175	IL15	0.00308049	1.54916							NM_000379	XDH	0.00185618	-1.27441
AK127526	KCNH1	0.01094	-1.10222		NM_001018069	SERBP1	0.00308208	7.541							NM_001461	FMO5	0.00185661	-1.71826
NM_001918	DBT	0.010941	1.5453		NM_181747	ORC5	0.0030828	1.68072							NM_003101	SOAT1	0.00185751	1.15022
NM_003555	OR1G1	0.010951	-1.11304		NM_017745	BCOR	0.00308616	3.44841							NM_207518	PRKACA	0.00186309	1.27158
NM_001926	DEFB114	0.010981	1.15093		NM_017829	HDHD5	0.0030915	1.84256							NM_021021	SNTB1	0.00186591	5.16946
NR_003664	SPDYE8	0.010987	-1.46043		NM_001509	GPX5	0.00309158	1.19508							NM_032634	PIGO	0.00186632	1.6466
NM_015261	NCAPD3	0.010993	-1.12027		XM_001130308	MBD3L2 (includes others)	0.00309188	1.87947							NM_002618	PEX13	0.00186783	1.42369
NM_001006	RPS3A	0.011002	1.4453		NM_018363	RNLS	0.00309533	-1.20705							NM_002643	PIGF	0.00186831	7.2335
NM_014912	CPEB3	0.011002	1.52885		NM_032298	SYT3	0.0031034	1.77661							NM_206893	MS4A10	0.00186838	2.79053
NM_015463	CNRIP1	0.011014	1.58373		NM_014003	DHX38	0.00310956	2.07322							NM_001007075	KLHL5	0.00187661	-1.72555
AK094562	MEG9	0.011031	-1.13258		XM_089384	TTC24	0.00311174	1.89438							NM_021238	SINHCAF	0.00187669	1.30238
NM_031988	MAP2K6	0.011035	1.13118		NM_016249	MAGEC2	0.0031127	1.17767							NM_194278	MIDEAS	0.00187838	2.30828
NM_080476	PIGU	0.011051	1.17512		NM_032634	PIGO	0.00311361	1.5931							NM_001039712	DEDD	0.00188122	1.98875
NM_005710	PQBP1	0.011083	1.12426		NM_015139	SLC35D1	0.00311362	2.70301							NM_152550	SH3RF2	0.00188363	1.2104
NM_012084	GLUD2	0.01113	1.1715		NM_152478	ZNF583	0.00311377	1.19715							XM_936849	MPC1L	0.00188374	1.26639
NM_005668	ST8SIA4	0.011134	-1.15313		NM_000908	NPR3	0.00311415	1.43771							NM_016134	CPQ	0.00188767	-1.57335
NM_000782	CYP24A1	0.011143	1.11032		NM_148173	PEMT	0.00311674	2.3903							NM_002564	P2RY2	0.00188962	-1.86527
NM_176811	NLRP8	0.011145	1.79483		NM_153374	LYSMD2	0.00311785	4.07133							NM_003365	UQCRC1	0.00189182	2.41992
NM_001570	IRAK2	0.011158	-1.20378		NM_001097615	POLR2J2/POLR2J3	0.00311906	2.58213							NM_014884	SUGP2	0.00189234	-2.3034
NM_006405	TM9SF1	0.011159	-1.17712		NM_001006936	TCEAL4	0.00312057	2.92895							NM_022468	MMP25	0.00189308	-1.17519
NM_005558	LAD1	0.011189	1.15733		NM_014210	EVI2A	0.00312534	1.31749							NM_003634	NIPSNAP1	0.001894	4.263
NM_000016	ACADM	0.011203	1.4707		NM_016155	MMP17	0.0031267	1.3382							NM_138346	KIAA2013	0.00189526	-1.28651
NM_014221	MTCP1	0.011217	1.31347		NM_018327	SPTLC3	0.00312734	2.21							NM_197964	FMC1	0.00190017	1.48031
NM_001007075	KLHL5	0.011238	1.5152		NM_144701	IL23R	0.00313092	1.62387							NM_015942	MTERF3	0.00190248	2.36884
NM_020327	ACVR1B	0.011256	-1.09065		NM_203379	ACSL5	0.00313163	1.25907							NM_002626	PFKL	0.00190281	1.51827
NM_018006	TRMU	0.011276	1.10899		NM_023071	SPATS2	0.0031341	2.71489							NM_133465	KIAA1958	0.00190529	-1.20735
NM_001708	OPN1SW	0.011279	1.0979		NM_006194	PAX9	0.00313872	1.98137							NM_139015	SPPL3	0.00190594	2.09841
NM_013255	MKLN1	0.011313	1.2228		NM_001080392	DENND11	0.00314131	3.40351							NM_018561	USP49	0.0019082	-2.23811
NM_004841	RASAL2	0.011331	1.13471		NM_000138	FBN1	0.00314623	6.92966							NM_014925	R3HDM2	0.00190928	2.53282
NM_024952	DGLUCY	0.011331	1.18835		NM_000592	C4A/C4B	0.00315013	-1.21743							XM_001724476	ADCY10P1	0.00190972	-1.23331
NM_022085	TXNDC5	0.011334	1.25817		NM_007160	OR2H2	0.00315331	1.66099							NM_025158	RUFY1	0.0019098	1.12917
NM_198220	SNRPB2	0.011337	1.37046		NM_003590	CUL3	0.00315343	1.86826							NM_032829	FAM222A	0.00191608	4.89786
NM_001461	FMO5	0.011341	1.50882		NM_001731	BTG1	0.00315411	2.87358							NM_015701	ERLEC1	0.00191751	-1.56006
XM_001724476	ADCY10P1	0.011342	1.18069		NM_022481	ARAP3	0.00315688	1.36005							NM_001012391	SNX29P1	0.00191866	1.23429
XM_379623	LINC01235	0.011359	1.14458		NM_001040668	BCL2L12	0.00315737	2.15276							NM_177938	P4HTM	0.00192126	1.86464
NM_020109	ACRV1	0.011423	1.13576		NM_014709	USP34	0.0031589	1.85576							NM_199005	ZNF322P1	0.00192127	3.30827
NM_025196	GRPEL1	0.011424	1.37064		NM_014590	ERVW-1	0.00315986	2.62869							NM_016510	SCLY	0.00192246	1.28225
AL832164	RORA	0.011495	1.58427		NM_001042480	GEMIN8	0.00316212	1.42374							NM_020109	ACRV1	0.00192429	-1.17342
NM_001082576	RBFOX2	0.011514	1.53454		NM_006704	SUGT1	0.00316272	1.47226							NM_000071	CBS/CBSL	0.00192453	-1.27938
NM_001077511	TCF19	0.011549	1.15104		NM_203477	RPL23AP82	0.00316333	1.14782							NM_001040668	BCL2L12	0.00192512	2.29317
NM_000934	SERPINF2	0.011555	1.11485		NM_175913	JPH2	0.00316549	3.33507							NM_014033	METTL7A	0.00192673	-1.41417
NM_001006684	TCEAL8	0.011597	1.25209		NM_004056	CA8	0.00316963	1.11951							NM_198990	NAPEPLD	0.00192703	1.32971
NM_006857	SNRNP27	0.011603	1.33878		NM_001136482	C19orf38	0.00317377	2.29832							NM_138368	AP5B1	0.00193121	1.16375
NM_014602	PIK3R4	0.011621	1.11284		NM_173694	ATP11C	0.00317731	-1.31362							NM_198391	FLRT3	0.00193464	1.28188
NM_006048	UBE4B	0.011627	1.35038		NM_000154	GALK1	0.00317961	2.44638							NM_022377	ICAM4	0.00193542	1.93151
NM_032236	USP48	0.011629	1.12774		XM_001716696	LOC100131257	0.00318208	1.21114							NM_001024209	SPRR2E	0.00193578	1.49409
NM_003344	UBE2H	0.011701	1.24035		XM_294093	ZFP57	0.00318293	1.44589							NM_023948	MOSPD3	0.00193584	4.63882
NM_014232	VAMP2	0.011751	1.15127		NM_001080541	MGA	0.00319331	1.549							NM_001033505	CSTF3	0.00193711	3.2769
NM_001033047	NPNT	0.011782	1.16223		NM_152296	ATP1A3	0.00319496	1.69746							NM_025136	OPA3	0.00193724	2.77841
NM_001004464	OR10G8	0.011789	1.12926		NM_015999	ADIPOR1	0.00319628	2.22861							NM_031438	NUDT12	0.00193995	1.35544
XR_015400	FAM133CP	0.011805	1.362		NM_007052	NOX1	0.00319874	1.99026							NM_153712	TTL	0.00194105	5.29461
NM_016234	ACSL5	0.011812	1.38242		NM_005898	CAPRIN1	0.00320049	1.82891							NM_005316	GTF2H1	0.00194461	1.79392
NM_000565	IL6R	0.011824	1.20769		NM_003461	ZYX	0.00320544	3.40656							NM_175620	MT1DP	0.0019459	3.40213
NM_018404	ADAP2	0.011825	1.10918		NM_018151	RIF1	0.0032085	1.61001							NM_001439	EXTL2	0.00194683	1.29644
NM_002735	PRKAR1B	0.011835	-1.16893		NM_130468	CHST14	0.00320972	1.33159							NM_014155	ZBTB44	0.00195	1.16495
NM_152718	VWCE	0.011843	1.24844		NR_004401	SEC1P	0.00320978	1.33273							NM_182901	AKIP1	0.00195082	2.23537
NM_006900	IFNA1/IFNA13	0.011845	1.105		NM_004027	INPP4A	0.00321011	1.74064							NM_001969	EIF5	0.00195283	2.24611
NM_023938	C1orf116	0.011914	1.12638		NM_000458	HNF1B	0.0032161	1.28515							NM_000318	PEX2	0.00195513	3.66081
NM_015881	DKK3	0.011918	2.95033		NM_000108	DLD	0.0032199	3.98829							NM_001112732	MCF2L	0.00195721	4.30656
NM_032243	TXNDC2	0.011926	-1.12084		NM_144725	TTC23L	0.0032228	2.6182							NM_130766	INPP5K	0.00195794	1.43837
NM_000230	LEP	0.011929	1.135		NM_004870	MPDU1	0.00323337	1.46665							NM_079834	SCAMP4	0.00195901	3.27859
NM_152692	C1GALT1C1	0.011933	1.30447		NM_000318	PEX2	0.00323595	3.21947							NM_182684	UPK3B	0.00196321	2.0605
NM_033201	BMERB1	0.011947	-1.11206		NM_007121	NR1H2	0.0032373	1.64061							NM_015449	C1orf43	0.00196511	9.69477
NM_152261	TMEM263	0.011958	1.11096		NM_001010897	SERP2	0.0032438	1.94125							NM_001007139	IGF2	0.00196588	8.51366
NM_139320	CHRFAM7A	0.012017	1.17006		NM_022744	RUSF1	0.00324991	-1.39708							NM_032821	HYDIN	0.00196785	1.8796
NR_003287	RNA28SN5	0.012022	1.6061		NR_031748	mir-2114	0.00325067	1.43304							NM_198446	C1orf122	0.00196927	8.04094
NM_016144	COMMD10	0.012028	1.23921		NM_152419	HGSNAT	0.00325134	2.00902							NM_130811	SNAP25	0.00197212	-1.2611
NM_019596	C21orf62	0.012051	1.13524		NR_002183	ST13P4	0.00325331	-1.36746							NM_019893	ASAH2	0.00197228	1.82861
NR_003319	SNORD116-4	0.012069	1.1206		NM_014672	PRORP	0.00325434	1.18626							NM_175737	KLB	0.00197694	1.60856
NM_016332	MSRB1	0.012075	1.52711		NM_001005267	HMGN2P46	0.00325626	1.82503							NM_145279	MOB3C	0.00197708	3.46686
NM_001010925	ANKRD19P	0.01211	1.1581		NM_178839	LRRTM1	0.00325832	1.52081							NM_198082	CCDC57	0.00197927	1.95682
NM_001072	UGT1A6	0.012111	-1.22134		NM_152773	DYNLT2B	0.0032598	5.21499							XM_942503	DIPK1B	0.00198089	6.08761
NM_015638	TRPC4AP	0.01216	1.44052		XR_017162	CXADRP2	0.00326113	1.21519							NM_001142705	C11orf58	0.00198127	4.61182
NM_152699	SENP5	0.012161	1.14086		NM_182495	NXPE2	0.00328267	1.14287							NM_138360	CARMIL3	0.00198382	3.91793
NM_199181	SOGA1	0.012201	1.13724		NM_001025233	CLLU1	0.00328283	1.21861							NM_006631	ZNF266	0.00198482	1.65815
NM_000459	TEK	0.012216	1.63345		NM_144601	CMTM3	0.00328941	6.00074							AV707313	MCRIP2	0.00198486	1.37922
NM_000481	AMT	0.012237	1.35203		NM_014576	A1CF	0.0032934	-1.58072							NM_138778	DPH7	0.00198738	4.40067
NM_001235	SERPINH1	0.012239	1.86251		NM_012170	FBXO22	0.00329539	1.64026							NM_001127194	CNBP	0.00198759	1.46351
NM_018180	DHX32	0.012261	1.12007		NM_031287	SF3B5	0.00329581	1.68331							NM_022118	RBM26	0.00198951	2.86434
NM_002707	PPM1G	0.01228	-1.39221		NM_006445	PRPF8	0.00329906	1.74812							NM_203298	CHCHD1	0.00198966	2.76947
NM_000990	RPL27A	0.012353	-1.44092		NM_017983	WIPI1	0.00330867	2.40421							NM_018245	OGDHL	0.00199236	5.96439
NM_014234	HSD17B8	0.012356	1.35012		NM_017451	BAIAP2	0.00331094	2.15498							NM_138797	ANKRD54	0.00199364	11.4838
NR_029514	mir-10	0.012382	1.21541		NM_016258	YTHDF2	0.00331397	3.21237							NM_181845	ZNF283	0.00199555	4.79973
NM_012352	OR1A2	0.012394	1.10697		NM_006306	SMC1A	0.00332747	1.1664							NM_001024594	C1orf53	0.00199607	4.33613
XM_936455	ZNF658	0.012428	1.16134		NM_198395	G3BP1	0.00333039	2.6071							NM_018997	MRPS21	0.00199876	-1.41503
NM_016508	CDKL3	0.012438	1.15741		NM_020899	ZBTB4	0.00333043	5.27299							NM_001924	GADD45A	0.00200355	5.32212
NM_001017	RPS13	0.012448	1.38026		NM_153223	CEP120	0.00333128	2.12222							NM_006859	LIAS	0.00200652	2.19148
NM_001018108	SERF2	0.012489	-1.46962		NM_006325	RAN	0.00333183	2.86886							NM_001069	TUBB2A	0.00200712	1.72201
NM_004229	MED14	0.012523	1.17652		NM_152622	MIER3	0.0033441	1.35627							NM_021260	ZFYVE1	0.00200811	1.75914
NM_002102	GYPE	0.012527	1.11918		NM_001099414	HAVCR1	0.00334521	1.9452							NM_002096	GTF2F1	0.00201108	1.75323
NM_001029998	SLC10A7	0.012549	1.10844		NM_020975	RET	0.00334535	1.24171							NM_022160	DMRTA1	0.00201433	2.25927
NM_006999	TENT4A	0.012551	1.12915		NM_138357	MCU	0.00334769	2.54923							NM_031297	RNF208	0.00201474	1.33037
NM_015897	PIAS4	0.012567	1.43415		NM_001098500	KIAA1217	0.00335122	3.11714							NM_180977	PPP2R5D	0.00201529	2.75548
NM_001077693	ECSCR	0.012573	1.86038		NM_024708	ASB7	0.00336679	1.12528							XR_017162	CXADRP2	0.00201565	1.22893
NM_001082967	TAFA5	0.012587	1.11154		NM_005437	NCOA4	0.0033696	2.81466							NM_170784	MKKS	0.00201675	-1.16807
NM_032137	C3orf20	0.012595	-1.17585		NM_138408	GTF3C6	0.00337	1.29354							NM_017728	TMEM104	0.0020168	1.11592
NM_033180	OR51B2	0.012618	-1.09772		NM_002995	XCL1	0.00337397	1.48297							NM_032255	ZNF541	0.00201953	2.12458
NM_001080465	C17orf98	0.01262	1.14564		NM_014933	SEC31A	0.003376	2.30158							NR_002720	TRPC2	0.00201976	-1.13524
NM_173825	RABL3	0.012623	-1.22309		NM_175055	H2BU1	0.00337623	1.55112							NM_145029	C6orf136	0.00202007	4.26768
NM_016059	PPIL1	0.012659	1.13238		NM_173849	GSC	0.00337863	1.67403							NM_025250	TTYH3	0.00202151	5.20118
BC043263	LINC01416	0.012666	1.12568		NM_001949	E2F3	0.00338162	3.13249							NM_153608	ZNF114	0.00202431	1.40534
NM_152570	LINGO2	0.012686	1.1089		NM_005791	MPHOSPH10	0.00338169	2.67546							NM_020700	PPM1H	0.00202453	-1.34371
NR_030325	mir-595	0.012687	1.15931		NM_001005744	NUMB	0.0033842	-1.40139							NM_023932	DLK2	0.00202461	1.79275
NM_006406	PRDX4	0.012734	-1.36275		NM_012100	DNPEP	0.00338672	2.224							NM_173635	SIGLECL1	0.00202552	1.19733
NM_172003	CBWD2	0.012736	1.13701		NM_153181	NETO1	0.00339498	1.21548							NM_031443	CCM2	0.00202566	2.58845
NM_001082	CYP4F2	0.012747	-1.16874		NR_003580	GTF2IP4	0.00340035	1.502							NM_006292	TSG101	0.00202709	-1.51632
NM_178527	SLC9C2	0.0128	1.17966		NM_000106	CYP2D6	0.00340117	-1.43544							NM_001936	DPP6	0.0020276	6.11679
NM_032880	IGSF21	0.012818	1.12964		NM_030759	NRBF2	0.00340504	1.91603							NM_001004712	OR4K14	0.00202911	3.66387
NM_080284	ABCA6	0.012827	-1.16451		NM_176875	CCKBR	0.0034091	1.31753							NM_014982	PCNX1	0.00203082	-1.31212
NM_002802	PSMC1	0.012832	-1.40449		NM_017610	RNF111	0.00341031	1.18759							NM_021243	ABRACL	0.00203096	2.44467
NM_020815	PCDH10	0.012846	1.12687		NM_030922	NIPA2	0.00341612	1.37633							NM_016155	MMP17	0.00203101	1.3595
NM_152719	CBY2	0.012899	-1.117		NM_001017524	SIRT3	0.00342563	2.10879							NM_007114	TMF1	0.00203301	-1.24661
NM_022460	HS1BP3	0.012902	1.13377		NM_002636	PHF1	0.00342861	1.96486							NM_206955	PRAME	0.00203881	3.2744
NM_004004	GJB2	0.012924	1.26679		NM_004604	STX4	0.00343341	1.89361							NM_175061	JAZF1	0.00203906	4.97191
NM_001486	GCKR	0.012933	1.2227		NM_182551	LCLAT1	0.00343361	3.73347							NM_024599	RHBDF2	0.0020434	1.15268
NR_029970	mir-451	0.012956	1.14987		NR_030353	mir-623	0.00343703	2.13139							NM_001001331	ATP2B2	0.00204401	7.10951
NM_002166	ID2	0.012971	-1.56215		NM_138429	CLDN15	0.00343724	1.35035							NM_000230	LEP	0.00204407	-1.17245
NM_013391	DMGDH	0.012987	-1.23166		NM_006859	LIAS	0.00343742	2.05588							NM_003004	SECTM1	0.00204441	2.02143
NM_000583	GC	0.013111	-1.24163		NM_005071	SLC1A6	0.00343821	1.32773							NM_007207	DUSP10	0.00204523	-1.25497
NM_005190	CCNC	0.013123	1.19151		NM_002786	PSMA1	0.00343905	2.80852							NM_004570	PIK3C2G	0.00204559	4.7825
NM_000454	SOD1	0.013147	1.27564		NM_152335	TMEM266	0.00344483	1.70092							NM_006761	YWHAE	0.00204615	4.88205
NM_003956	CH25H	0.013156	1.44842		NM_001001795	C8orf82	0.00344951	1.51958							NM_052947	ALPK2	0.00205214	3.35515
NM_000765	CYP3A7	0.013168	1.47372		NM_002418	MLN	0.00345395	1.47993							NM_001024660	KALRN	0.00205268	2.94191
NM_022075	CERS2	0.013171	-1.32062		NM_001025596	CELF1	0.00345678	1.33309							NM_206826	GNL3	0.00205283	-1.30816
NM_181871	PKLR	0.013188	1.19301		NM_004019	DMD	0.00345852	1.19423							XM_937476	SSX1	0.00205402	6.43181
NM_015271	TRIM2	0.013209	1.40824		NM_030914	URM1	0.00345884	2.71447							NM_032867	MICALCL	0.00205546	1.22653
NM_022489	INF2	0.013213	1.44382		NM_152332	TC2N	0.00345996	2.32577							NM_194071	CREB3L2	0.00206062	-1.68007
NM_002796	PSMB4	0.01322	1.33044		NM_203457	PPIE	0.00346027	2.46352							NM_032023	RASSF4	0.00206175	1.3714
NM_021184	C6orf47	0.013256	1.29743		NM_199188	LARP4	0.00346678	1.92371							NM_020168	PAK6	0.00206645	-1.17275
NM_006557	DMRT2	0.013285	1.10207		NM_174930	PMS2P5/PMS2P9	0.00346736	3.00547							NM_001176	ARHGDIG	0.00207307	1.68486
XM_926213	NBPF4/NBPF6	0.013291	1.11952		NM_006904	PRKDC	0.00347074	2.02103							NM_003002	SDHD	0.00207384	1.98807
NM_031277	RNF17	0.013319	1.16288		NM_030752	TCP1	0.00348383	1.60063							XM_927710	SMIM10L2B	0.00207425	1.60869
NR_003253	ZNF74	0.013339	-1.16742		NM_030812	ACTL8	0.0034949	1.1385							NM_172175	IL15	0.00207491	1.58607
NM_017447	C21orf91	0.013345	1.14305		NM_173822	FAM126B	0.00349581	3.8956							NM_052876	NACC1	0.00207519	1.83557
NM_019010	KRT20	0.013345	1.14342		NM_017954	CADPS2	0.00350098	1.10292							NM_020360	PLSCR3	0.00207696	11.0033
NM_018202	MACO1	0.013433	1.61894		NM_001448	GPC4	0.00350178	1.78965							AK056312	ERC1	0.00207718	-1.2408
NM_002729	HHEX	0.01345	1.35035		NM_030636	EEPD1	0.00350704	2.02784							NM_001039199	TTPAL	0.00207913	2.39501
NM_001098833	ATXN7L3	0.013452	1.24395		NM_207118	GTF2H5	0.00350749	2.047							NM_003506	FZD6	0.00208153	1.57108
NM_014711	CCP110	0.013466	1.09676		NR_024403	LOC730101	0.00351718	1.36935							NM_001085	SERPINA3	0.00208298	1.65121
NM_000762	CYP2A6 (includes others)	0.013471	-1.40692		NM_032930	CFAP300	0.00352004	1.34396							NM_001040118	ARAP1	0.00208349	1.99549
NM_001797	CDH11	0.013476	1.97164		NM_024811	CPSF7	0.00352021	1.48721							NM_001099409	EHBP1L1	0.00208608	8.41292
NM_002171	IFNA17	0.0135	1.14667		NM_003768	PEA15	0.00352429	5.68075							NM_053052	SNAP47	0.00208615	2.56456
NM_001042462	TRAPPC5	0.013509	1.28097		NM_004479	FUT7	0.00352492	1.29801							NM_022761	C11orf1	0.0020878	10.1726
NM_006084	IRF9	0.013521	1.15785		NR_024489	LOC100129534	0.00352585	1.31362							NM_181519	SYT15	0.00208801	1.85941
NM_015107	PHF8	0.013554	1.15348		NM_017736	THUMPD1	0.00352731	1.54523							NM_173198	NR4A3	0.00208824	1.16915
NM_173597	MYO1H	0.013561	1.12219		NM_016481	TRMO	0.00354253	2.20558							NM_004067	CHN2	0.00209433	1.84838
NM_001085363	MEX3D	0.013563	1.13669		NM_001039712	DEDD	0.00354418	1.86927							NM_001004312	RTP2	0.00209462	1.5073
NM_153015	TMEM74	0.013675	1.16246		NM_033290	MID1	0.00354439	1.28065							NM_001012505	FOXP1	0.00209579	2.02108
NM_002090	CXCL3	0.013681	1.1431		NM_032192	PPP1R1B	0.00354545	1.23201							NM_172196	GTF2A1L	0.00209614	1.34178
NM_018640	LMO3	0.013736	-1.11233		NM_017508	SOX6	0.00354631	2.94802							XM_928960	SLC35G4	0.00209685	2.53849
NM_003124	SPR	0.013744	1.28895		NM_152522	ARL6IP6	0.00355633	1.91014							NM_144567	ANGEL2	0.0021011	3.3801
NM_198273	LYSMD3	0.013758	1.20228		NM_015565	LTN1	0.00356199	1.83543							NR_003133	GBP1P1	0.00210125	5.42388
NM_021796	PLAC1	0.013763	-1.09244		NM_001078651	TMEM134	0.00356228	2.05116							NM_001006618	MAPKAP1	0.00210171	7.08507
NM_017423	GALNT7	0.013765	1.10794		NM_021014	SSX3	0.00357385	1.58126							NM_003015	SFRP5	0.00210407	1.65219
NM_018715	RCC2	0.013769	2.01901		NM_022039	FBXW4	0.00357508	1.9863							NM_007260	LYPLA2	0.00210463	2.42194
NM_181361	KCNMB2	0.013772	1.1703		NM_021188	ZNF410	0.00357942	2.73374							NM_005824	LRRC17	0.00210481	2.38743
NM_021116	ADCY1	0.013897	-1.18103		NM_007260	LYPLA2	0.00358113	2.24596							NM_004840	ARHGEF6	0.00210489	13.6914
NM_207308	NUP210L	0.013897	1.13007		NM_134431	SLCO1A2	0.00359223	2.06651							NM_003274	TRAPPC10	0.0021063	1.39651
NM_207111	RNF216	0.013919	1.29024		NM_001773	CD34	0.00359393	1.26429							NR_030202	mir-515	0.00210699	13.335
NM_003135	SRP19	0.013923	1.31005		NM_033445	H2AW	0.00359898	1.84126							NR_002785	GNAS-AS1	0.00210954	1.23846
NM_033301	RPL8	0.013938	1.51804		NM_152598	MARCHF10	0.00360779	1.58231							NM_000327	ROM1	0.00211088	5.89922
NM_020824	ARHGAP21	0.014023	1.74239		NM_005187	CBFA2T3	0.00361193	1.64471							NM_138731	MIPOL1	0.0021111	1.302
NM_004247	EFTUD2	0.014027	1.34701		NM_031288	INO80B	0.00361505	1.46255							NM_018412	ST7	0.0021152	-1.29403
NM_024558	VCPKMT	0.014048	1.30461		NM_014886	NSA2	0.00362216	-1.4453							NM_032323	TMEM79	0.00211682	1.49817
NM_001017926	ZHX1	0.014054	1.11572		NM_017490	MARK2	0.00362888	1.41263							NM_015480	NECTIN3	0.00211696	-1.25579
XM_001722128	LINC00910	0.014056	1.09806		NM_001024662	RPL6	0.00363631	1.48562							NM_002209	ITGAL	0.00211758	1.31378
NM_025181	SLC35F5	0.014062	1.31231		NM_001001132	ITSN1	0.00363725	2.62168							NM_014765	TOMM20	0.00211773	-1.26935
NM_183043	RNF6	0.014067	1.1158		XM_935821	DNAAF5	0.00363953	1.24967							BU616603	RAP1GDS1	0.00212	1.69203
NM_031882	PCDHAC1	0.014079	1.10888		NM_153253	SIPA1	0.0036428	3.43519							NM_001076552	ACSS2	0.0021228	2.02719
NM_177980	CDH26	0.014087	1.0752		NM_006895	HNMT	0.00365134	1.40881							NM_003729	RTCA	0.00212666	-1.35902
NM_003017	SRSF3	0.014088	1.11759		NM_023935	DDRGK1	0.0036602	2.42726							NM_005547	IVL	0.00212733	4.69941
NM_020664	DECR2	0.014093	1.28425		XM_931050	ARHGAP11B	0.00366481	1.17172							NM_001492	GDF1	0.00212781	1.5523
XM_371878	VWDE	0.014107	1.11484		NM_016540	GPR83	0.00366598	1.20999							NM_022449	RAB17	0.00212969	-1.54158
NM_001007792	NTRK1	0.014135	1.11821		NM_014600	EHD3	0.00366936	2.57144							NM_022344	C17orf75	0.00213089	1.17713
NM_206837	OSCP1	0.014171	-1.11867		NM_001039091	PRPS2	0.00367022	1.15573							NR_024151	HSPA7	0.00213173	2.82198
NM_020810	TRMT5	0.014177	1.51947		NM_004280	EEF1E1	0.00367643	2.70008							NM_014225	PPP2R1A	0.00213432	-1.58233
NM_152360	ZNF573	0.014207	1.12242		NM_005725	TSPAN2	0.00367815	1.76766							NR_003140	SNORD117	0.00213543	1.60052
NM_178040	ERC1	0.014219	1.12964		NM_198572	SPATC1	0.00368489	1.11516							NM_014275	MGAT4B	0.00213607	8.92145
NM_032776	JMJD1C	0.014279	1.37325		NM_002812	PSMD8	0.00369943	1.9752							NM_000968	RPL4	0.0021369	3.77679
NM_013354	CNOT7	0.014287	1.2974		NM_000896	CYP4F3	0.0037001	1.82636							NM_006364	SEC23A	0.00213722	-1.26541
NR_003210	SNORD114-17	0.014338	1.1488		NM_002846	PTPRN	0.00370521	1.33615							NM_001135255	RBBP4	0.00213733	4.74715
NM_145651	SCGB1C1/SCGB1C2	0.014344	-1.10816		NM_016645	NGRN	0.00370983	1.89018							NM_002993	CXCL6	0.00213777	1.32804
NM_001031710	KLHL7	0.01435	1.16472		NM_004061	CDH12	0.00371523	1.52013							NM_014236	GNPAT	0.00213804	2.99913
NM_032121	MAGT1	0.014395	1.89472		NM_001042697	ZSWIM7	0.00372701	1.31135							NM_005249	FOXG1	0.00213958	4.90073
NM_000960	PTGIR	0.014396	-1.14446		NM_199054	MKNK2	0.00373001	2.25186							NM_003824	FADD	0.00214091	5.78024
NM_153028	ZNF75A	0.014403	1.13556		NM_020354	ENTPD7	0.00373135	-1.13448							NM_005012	ROR1	0.00214368	3.04369
NM_145297	ZNF626	0.014457	1.14727		NM_012186	FOXE3	0.00373633	1.53224							NM_153707	SAXO1	0.0021469	3.58087
NM_002158	FOXN2	0.014471	1.27918		NM_023929	ZBTB10	0.00374323	1.13928							NM_001013437	SEH1L	0.00214736	8.81987
NR_030365	mir-635	0.01448	1.16431		NM_152660	FAM76A	0.00374916	1.28748							NM_001001795	C8orf82	0.00214743	1.56156
NM_032333	PRXL2A	0.014494	1.58175		NM_021121	EEF1B2	0.00375061	2.0933							BC048110	LINC01096	0.00214806	2.96899
NM_017905	TMCO3	0.014509	1.11624		NM_001040446	MTMR12	0.0037541	1.37015							NM_018119	POLR3E	0.00214888	8.46501
NM_032485	MCM8	0.014522	1.44876		NM_001099287	NIPAL4	0.00376117	1.39128							AK130861	LINC02213	0.00214899	3.8223
NM_198398	ERGIC3	0.014594	-1.33389		XM_001127597	ARHGAP42	0.00376285	1.12567							NM_004774	MED1	0.00214932	2.76146
NM_001039958	MESP2	0.014616	1.10988		NM_006986	MAGED1	0.00376514	4.44589							XR_039227	ZNF37BP	0.00215336	4.01453
NM_024599	RHBDF2	0.01466	1.10192		BC040862	LOC101927531	0.00377292	2.03359							NM_004515	ILF2	0.0021535	-1.39482
NM_001539	DNAJA1	0.014704	-1.39445		NM_006775	QKI	0.00377569	2.15452							NM_022802	CTBP2	0.00215361	2.03475
NM_173685	NSMCE2	0.014716	1.13837		NM_012407	PICK1	0.00378478	1.48696							NM_144732	HNRNPUL1	0.00215364	15.5652
NM_021614	KCNN2	0.014716	1.18342		NM_181787	DPY19L4	0.00378876	1.41421							NM_005788	PRMT3	0.00215398	7.9059
NM_005968	HNRNPM	0.014727	1.48645		NM_022562	GH1	0.00379239	1.41754							NM_000623	BDKRB2	0.00215479	3.17153
NM_014463	LSM3	0.014735	-1.2811		NR_024564	SLC24A3-AS1	0.00379373	1.45195							NM_000062	SERPING1	0.00215687	1.559
NM_138983	OLIG1	0.014744	1.19163		NM_017920	URGCP	0.00379567	1.6486							NM_053045	TMEM203	0.0021576	8.44103
NM_007261	CD300A	0.014749	1.10656		NM_003089	SNRNP70	0.00379913	3.94043							NM_017922	PRPF39	0.00216382	1.7418
NR_002713	NPY6R	0.014754	1.08702		NM_002118	HLA-DMB	0.00380214	6.75221							BG210316	LCE6A	0.00216696	2.31434
NR_002315	H3P6	0.01481	1.73379		NM_004821	HAND1	0.0038029	1.4541							H17831	TLK2	0.00216716	1.6215
NM_173593	B4GALNT3	0.014837	1.15755		NM_001198	PRDM1	0.00380676	1.13649							XM_933621	CCER2	0.00216891	1.62023
NM_020423	SCYL3	0.014879	1.27645		NM_022099	LINC00029	0.00381051	1.3501							NM_001014286	SUPT20H	0.00216906	3.54385
NM_172369	C1QC	0.014912	-2.32696		BI827719	LINC02180	0.0038125	2.26171							NM_031861	PCDHA11	0.00216981	1.53029
NM_015269	TUT4	0.014918	1.25721		NM_002731	PRKACB	0.00381682	1.28113							NM_016299	HSPA14	0.00217231	-1.51163
NM_003061	SLIT1	0.01495	-1.09661		NM_201262	DNAJC12	0.00382819	2.83834							NM_002124	HLA-DRB1	0.00217247	5.36921
NM_015892	CHST15	0.014974	1.95767		NR_031740	mir-1976	0.00383475	1.69525							XM_929446	PRM3	0.00217429	-1.11654
NM_005544	IRS1	0.014989	1.2485		NM_005321	H1-4	0.00383626	1.39095							NR_002714	REG1CP	0.00217777	1.2737
NM_025147	COQ10B	0.015051	1.46574		NM_012248	SEPHS2	0.00383654	2.88991							NM_032128	SLC10A7	0.00217789	8.59817
NM_001622	AHSG	0.01509	-1.27042		NM_012342	BAMBI	0.0038394	3.72736							NM_001641	APEX1	0.00218176	8.59917
NR_029629	mir-216	0.015097	1.10667		NM_001042403	USP44	0.00385336	1.20767							NM_001006606	FAM230I	0.0021851	1.36522
NM_000900	MGP	0.015121	4.15761		NM_197956	NAIF1	0.00385736	1.36696							NM_053004	GNB1L	0.00218622	2.21459
NM_017488	ADD2	0.01513	-1.09721		NM_152641	ARID2	0.00386547	2.8766							NM_013375	ABT1	0.00218697	3.91854
NM_032832	LRP11	0.015131	1.23008		NM_002769	PRSS1	0.00387048	1.17589							NM_001123376	TMEM72	0.00219017	5.07483
NM_002055	GFAP	0.015182	-1.1269		NM_152458	ZNF785	0.00387076	1.40935							NM_014751	MTSS1	0.0021905	-1.6569
NM_007114	TMF1	0.015211	1.1823		NM_001093761	RPL26P30	0.00387261	2.07938							NM_080284	ABCA6	0.00219249	11.3373
NR_001543	TTTY14	0.015215	-1.1352		NM_002537	OAZ2	0.00387404	1.72261							NM_001296	ACKR2	0.00219338	6.22246
NM_182524	ZNF595	0.015219	1.12416		NM_016408	CDK5RAP1	0.00387528	1.48167							NM_152728	LINC00305	0.00219383	3.10005
NM_021114	SPINK2	0.015256	-1.14732		NM_000971	RPL7	0.00388424	2.76276							NM_173156	SMG7	0.00219536	8.24004
NR_029667	mir-122	0.015266	1.27753		NR_015339	TRIQK	0.00388882	1.45304							NM_024945	RMI1	0.0021965	1.37493
NM_001037540	SCML1	0.015271	1.24175		NM_001042576	RRBP1	0.00389684	1.74712							NM_031458	PARP9	0.00219741	4.4617
NM_007127	VIL1	0.015295	1.10493		NM_001100422	SPATS2L	0.00391165	1.47419							NM_152783	D2HGDH	0.00219878	-1.11056
NM_080678	UBE2F	0.015334	1.50562		XM_116036	GABRR3	0.00391587	1.36846							NM_001008491	SEPTIN2	0.00219936	1.29348
NM_007279	U2AF2	0.015362	1.27273		NM_014720	SLK	0.00392221	1.45731							NM_153182	RIOX2	0.00219961	1.39209
NM_025195	TRIB1	0.015367	1.68015		NM_001031677	RAB24	0.00392267	3.44086							NM_012323	MAFF	0.00220293	28.1656
NM_006963	ZNF22	0.015382	1.38389		NM_020734	RIMKLB	0.00392422	1.98724							NM_032953	MLXIPL	0.00220612	-1.45101
NM_001239	CCNH	0.015389	-1.18305		XM_941336	UNCX	0.00392597	1.46998							NM_032838	ZNF566	0.00220767	1.99977
NM_033341	BIRC8	0.015459	1.11437		NM_178548	TFAP2E	0.00392806	1.49231							NM_002636	PHF1	0.00221037	2.06015
NR_001569	ADAM3A	0.015476	1.11515		NM_152444	PTGR2	0.00393625	1.41029							NM_000941	POR	0.00221043	5.39451
NR_002956	SNORA14B	0.015504	-1.15207		NM_012103	AUP1	0.00394099	1.28462							NM_001077628	APH1A	0.00221211	6.8752
NR_002162	ATP5F1EP2	0.015523	-1.45798		NM_006683	EDDM3A	0.00395718	1.40915							NM_182552	WDR27	0.00221554	2.50764
NM_144710	SEPTIN10	0.015583	-1.22691		NM_001024959	ARPC4	0.00395906	1.77936							NM_181426	CCDC39	0.00221882	2.13053
NM_001134	AFP	0.015591	3.42759		NM_005787	ALG3	0.00396597	-1.21023							NM_207172	NPSR1	0.00221894	1.34472
NM_003227	TFR2	0.015608	-1.31738		NR_026703	VTRNA1-1	0.00397045	1.29513							NR_003608	TUBA3FP	0.00221998	1.48824
NM_005177	ATP6V0A1	0.015645	1.56633		NM_144585	SLC22A12	0.00397118	1.59955							NM_001032	RPS29	0.00222139	2.28926
NM_022963	FGFR4	0.015677	1.10164		NM_198849	SIAH3	0.00397608	2.03041							NM_004863	SPTLC2	0.002222	1.11819
NM_001150	ANPEP	0.015755	-1.49234		NM_206808	CLYBL	0.00397629	2.07794							NM_002949	MRPL12	0.0022246	5.01388
XM_001130380	COL6A4P2	0.015756	1.17317		NR_002594	SLC7A5P2	0.00397644	1.44845							NM_000997	RPL37	0.00222679	8.84377
NM_020368	UTP3	0.015822	1.17043		NM_006227	PLTP	0.00397962	1.7784							NM_001516	GTF2H3	0.0022273	1.97653
NM_024857	ATAD5	0.015857	1.1246		NM_001130	TLE5	0.00399271	3.68676							NM_000671	ADH5	0.00222877	1.58546
NM_002094	GSPT1	0.015894	-1.33959		NM_001024936	WASF1	0.00399489	1.12977							NM_002227	JAK1	0.00223069	-1.83138
NM_017545	HAO1	0.015897	1.22335		NM_000672	ADH6	0.00399913	-1.29143							NM_021014	SSX3	0.00223395	1.6302
NM_001011546	DSTN	0.015917	1.90166		NM_001040174	HTR4	0.00400554	1.45596							NM_002759	EIF2AK2	0.00223471	2.93038
NM_001014450	SPRR2F	0.01593	1.1006		NM_014480	ZNF544	0.00400889	1.64354							NM_024680	E2F8	0.00223528	2.17491
NM_145230	ATP6V0E2	0.01597	1.38687		NM_001013674	C1orf141	0.00401466	1.13983							NM_032503	MCHR2	0.00223617	9.48427
NM_001171	ABCC6	0.015987	-1.15742		NM_001031665	ZNF816	0.00401735	1.30777							NM_014755	SERTAD2	0.00223893	-1.60914
NM_004978	KCNC4	0.01601	1.09965		NR_003608	TUBA3FP	0.00402265	1.44427							NM_000042	APOH	0.00223954	-1.5144
NM_003988	PAX2	0.016019	-1.11001		NM_024067	C7orf26	0.00403404	1.35034							NM_198833	SERPINB8	0.00224094	5.53188
NM_000046	ARSB	0.016055	-1.09998		NM_004227	CYTH3	0.00403451	1.2045							NM_001080410	FBXO41	0.00224132	1.8922
NM_020752	GPR158	0.016074	1.08032		NM_152709	STOX1	0.00403452	1.28263							NM_001033569	AMZ2	0.0022415	3.5906
NM_003134	SRP14	0.016107	-1.50445		NM_000723	CACNB1	0.00403548	1.31594							NM_014096	SLC43A3	0.00224476	1.32159
NM_001008530	LGMN	0.016153	-1.39948		NM_014676	PUM1	0.00403616	2.42553							NM_016369	CLDN18	0.00224683	1.71786
NM_152405	JMY	0.016155	-1.09655		NM_002699	POU3F1	0.00404326	1.36624							XM_001131546	PDXDC2P-NPIPB14P	0.0022469	1.75198
AJ420581	RWDD2A	0.016188	1.29179		NM_005671	UBXN8	0.00404816	1.41321							NM_001893	CSNK1D	0.00224914	4.826
NM_182752	TPRG1L	0.016231	1.38307		NM_001005182	OR6C1	0.00405059	1.77918							NM_001123390	TBC1D3G (includes others)	0.00225002	-1.15908
NM_021999	ITM2B	0.016239	-1.58847		NM_022487	DCLRE1C	0.00405891	4.11356							NM_170783	POLR1H	0.00225019	-1.40452
NM_001082488	DHRS4L1	0.016273	1.23269		NM_001721	BMX	0.00405924	1.33698							NM_006570	RRAGA	0.00225252	1.81022
NM_144691	CAPN12	0.016308	1.65951		NM_001006120	RBMY1A1 (includes others)	0.00406217	1.5371							NM_139353	TAF1C	0.0022593	12.6039
NM_001004737	OR5K2	0.016311	-1.10251		BC030623	OTUD6B-AS1	0.00406325	1.20415							NM_012111	AHSA1	0.00226292	-1.33909
NR_029833	mir-30	0.016343	1.12364		NM_000820	GAS6	0.00406437	5.47464							NM_017953	ZNHIT6	0.00226372	5.37943
NM_080599	UPF2	0.016362	1.62557		NM_018335	ZNF839	0.00407034	1.56436							NM_004604	STX4	0.00226647	1.97369
NM_015355	SUZ12	0.016363	1.57601		XR_037795	RPL19P12	0.00407712	-1.60575							NM_000108	DLD	0.00226921	4.4976
NM_207458	LOC400627	0.016421	1.12459		AL117578	LRRC3	0.00407888	1.34903							NM_177947	ARMCX3	0.00227384	4.40135
NM_145715	TIGD2	0.016445	1.13277		NM_016823	CRK	0.00407975	2.4562							NM_015667	SPATA31A6 (includes others)	0.00227398	1.53571
NM_013238	DNAJC15	0.016482	1.13933		NM_001801	CDO1	0.00408098	-1.15085							NM_173209	TGIF1	0.00227514	2.04589
NM_001012302	ANO9	0.016494	-1.11114		NM_021224	ZNF462	0.00409063	1.70588							NM_181844	BCL6B	0.0022826	2.54363
NM_003136	SRP54	0.016509	1.39175		BC014384	TMEM33	0.004096	3.87327							NM_003172	SURF1	0.00228317	-1.37233
NM_000594	TNF	0.016619	1.09613		NM_003329	TXN	0.00410815	1.19312							NM_145280	METTL21A	0.00228406	1.28233
NM_021193	HOXD12	0.016702	1.1452		NM_145261	DNAJC19	0.0041091	1.3087							NM_003567	BCAR3	0.0022851	7.7072
XM_943412	AKR1C1/AKR1C2	0.016844	1.14198		NM_005591	MRE11	0.00411186	1.1488							NM_016034	MRPS2	0.00228533	1.89614
NM_020962	IGDCC4	0.01687	1.36087		NM_032932	RAB11FIP4	0.00411464	1.26082							NR_002594	SLC7A5P2	0.00228556	1.48981
NR_002185	OR7E91P	0.016936	1.11082		XM_942284	ERICH6B	0.00411607	1.27181							NM_021902	FXYD1	0.00228844	4.58418
NM_002468	MYD88	0.016981	-1.09		NM_002035	KDSR	0.00412449	2.19922							NM_144725	TTC23L	0.00228909	2.78525
NM_173622	CDRT4	0.016981	1.08498		NM_014873	LPGAT1	0.00413012	2.17819							NM_000952	PTAFR	0.00228953	7.74063
NM_003305	TRPC3	0.017054	1.14502		NR_002318	CATSPER2P1	0.00413682	1.30867							NM_207320	OTUD6A	0.00229074	2.27675
NM_015513	CRELD1	0.017219	1.09287		NM_004168	SDHA	0.00414602	1.56834							NM_152520	ZNF385B	0.00229159	-1.40989
NM_024838	THNSL1	0.017279	1.1847		NM_005316	GTF2H1	0.00414907	1.68912							NM_001040185	ZNF765	0.00229418	1.33821
XM_942570	REPS2	0.017292	1.10583		NM_033309	B3GNT9	0.00415053	1.49623							NM_005395	PMS2P3	0.00229533	1.23452
NM_001007468	SMARCB1	0.017292	1.2489		NM_032973	PCDH11Y	0.00415304	1.14866							NM_198578	LRRK2	0.00229548	2.17424
NM_152411	ZNF786	0.017303	2.08544		XM_030729	NUTM2F/NUTM2G	0.00416521	1.65619							NM_173664	ARL10	0.00229577	7.89235
NM_012088	PGLS	0.017308	1.16183		XM_001722128	LINC00910	0.00416857	1.12153							NM_001080545	PPP1R1C	0.00230041	1.2264
NM_018891	LAMC2	0.017371	-1.10086		NM_002275	KRT15	0.00418017	1.49779							NM_017508	SOX6	0.00230164	3.24869
NM_020139	BDH2	0.017388	1.10426		NM_138574	HDGFL1	0.00419555	1.89257							NM_014671	UBE3C	0.00230182	-1.43632
NM_002710	PPP1CC	0.01743	-1.53981		NM_000591	CD14	0.0042008	1.74802							NM_006904	PRKDC	0.00230221	2.1183
NM_018488	TBX4	0.017458	1.11244		NM_213568	SLC39A3	0.00421224	1.76963							NM_052891	PGLYRP3	0.00230412	3.42478
NM_001021	RPS17	0.017476	-1.4146		NM_052845	MMAB	0.00421647	1.59047							NR_003137	RNU4-2	0.00230622	15.8067
NM_145018	DDIAS	0.017514	1.22773		NM_003212	TDGF1	0.00421721	1.14261							NM_080757	MT1P3	0.00230675	1.72144
NM_201650	LRRC23	0.017526	1.09403		NM_024734	CLMN	0.00422252	1.54007							NM_153498	CAMK1D	0.0023076	1.61072
NM_024051	GGCT	0.017556	1.10505		NM_001009614	SPANXN1	0.00423229	1.23597							NM_002359	MAFG	0.00230867	3.3779
NM_213649	SFXN4	0.017612	-1.08184		NM_001033056	GLUL	0.00423373	1.59926							NM_001039395	SPATA6L	0.00230869	1.4494
NM_016299	HSPA14	0.017627	1.35046		NR_001288	TFAMP1	0.00423804	1.37672							NM_014886	NSA2	0.00230874	-2.02474
NM_152603	ZNF567	0.017632	1.11701		NM_006119	FGF8	0.0042412	1.29809							NM_004906	WTAP	0.00231027	4.21314
NM_018638	ETNK1	0.017647	1.16743		NM_004546	NDUFB2	0.00424447	2.08784							NM_152458	ZNF785	0.00231134	1.44328
NM_000179	MSH6	0.01767	1.35283		NM_001004724	OR4N5	0.00424628	1.701							NM_001037277	GGPS1	0.00231137	-1.80524
NM_007165	SF3A2	0.017697	1.32332		NM_182613	EP400P1	0.00424823	1.42451							NR_029493	mir-21	0.0023126	1.40823
NM_207122	EXT2	0.017717	1.15654		NR_003082	GSTTP2	0.00425363	1.57929							NM_014477	TP53TG5	0.00231263	6.18463
NM_001420	ELAVL3	0.017718	1.12224		NM_004535	MYT1	0.0042568	1.22566							NR_003017	SNORA71C	0.00231532	2.0154
NM_005540	INPP5B	0.017776	1.17448		NM_033179	OR51B4	0.00426371	1.3812							NM_201575	SEZ6L2	0.00231585	2.22217
NM_001031847	CPT1A	0.017801	1.11369		NM_001007189	IGIP	0.00426624	3.03145							NM_015247	CYLD	0.00231593	2.87128
NM_022465	IKZF4	0.017834	1.1234		NM_175719	TPO	0.00427412	1.41698							NR_001445	RN7SK	0.00231648	2.22474
NM_031917	ANGPTL6	0.01784	1.2123		NM_002096	GTF2F1	0.00427475	1.6557							NM_004326	BCL9	0.00231676	2.68652
NM_001017436	CT45A1 (includes others)	0.017842	1.14324		NR_024246	LINC00934	0.00428375	1.25737							NM_005697	SCAMP2	0.00231693	1.41936
AK125708	LOC100128059	0.017846	1.10844		NM_002565	P2RY4	0.00429571	1.4756							NM_006773	DDX18	0.002319	-1.70795
NM_212550	BLOC1S3	0.017851	-1.09578		NM_007139	ZNF92	0.00429736	1.36167							NM_175913	JPH2	0.00232002	3.61895
NM_000374	UROD	0.017883	1.20462		NM_018925	PCDHGB5	0.00430012	1.15818							NM_024641	MANEA	0.00232054	3.01216
NR_002824	HERC2P2	0.01789	1.13173		NM_138444	KCTD12	0.00430345	2.71462							NM_025232	REEP4	0.00232292	-1.25418
NM_032030	VN1R10P	0.017898	1.13408		NM_017593	BMP2K	0.00430653	1.46492							NM_001025300	RAB12	0.00232338	5.52274
NM_005822	RCAN2	0.017911	1.47455		BC037864	POU2F1	0.00430885	2.6954							NM_000014	A2M	0.00232432	-1.48292
NM_001620	AHNAK	0.017925	2.84908		H17831	TLK2	0.00432363	1.55168							NM_001080484	CFAP74	0.00232647	-2.30532
NM_005836	RIDA	0.017961	1.54147		NM_001024611	LRRC66	0.00432654	-1.21614							NM_001080529	WIPF3	0.00232816	3.48773
NM_024711	GIMAP6	0.017975	1.11416		NM_130766	INPP5K	0.00432842	1.38845							BX537698	NFIB	0.00233034	7.91397
NM_001382	DPAGT1	0.017992	1.176		NM_022036	GPRC5C	0.00433165	1.2966							NM_001018072	BTBD11	0.00233055	2.22729
NM_005692	ABCF2-H2BE1	0.018066	1.09373		NM_201523	KLC4	0.00433326	1.29272							NM_017754	UHRF1BP1	0.00233256	7.49158
NM_145689	APBB1	0.01808	1.12416		NM_182765	HECTD2	0.0043388	1.29396							NM_004155	SERPINB9	0.00233303	2.40062
NM_001024958	BRMS1	0.018087	1.32507		NM_177528	SULT1A2	0.00434935	1.54175							NM_018973	DPM3	0.00233326	4.93055
NM_001042663	PLEKHG5	0.018093	-1.1351		NM_005137	DGCR2	0.00435705	1.73214							NM_004841	RASAL2	0.00233361	-1.16789
NM_000014	A2M	0.018111	1.33394		NM_000647	CCR2	0.00435833	1.31902							NM_019030	DHX29	0.00233592	-1.41234
NM_001130448	C15orf62	0.018189	1.18		NM_021571	CARD18	0.00435849	1.22351							NR_002818	RNF126P1	0.0023391	1.63511
NM_005935	AFF1	0.018195	1.11198		NR_024495	BMS1P2	0.00436133	1.43629							NM_173643	ZNF663P	0.00234018	2.99148
NR_029824	mir-128	0.018219	1.10974		NM_001024213	S100A13	0.00438411	1.71887							NM_033001	GTF2I	0.0023453	2.35409
NM_177550	SLC13A5	0.018223	-1.95592		NM_015251	ATMIN	0.00438428	1.25527							NM_176810	NLRP13	0.00234554	2.75889
BX089704	PAX6	0.018251	1.12995		NM_033001	GTF2I	0.00438899	2.15973							NM_001025591	SCGB2B2	0.00234812	1.1574
NM_001032289	SLC35A2	0.018268	-1.10133		NM_206828	NLRP7	0.00439102	1.24691							NM_003297	NR2C1	0.00234856	3.6967
NM_033426	CIPC	0.018279	1.40532		XM_001721615	LOC283788	0.00439179	1.42135							NM_020364	DAZ3	0.00234876	1.14522
NM_014225	PPP2R1A	0.018315	1.38877		NM_007266	GPN1	0.00439368	1.29233							NM_014166	MED4	0.00234883	-1.32758
NM_001008778	SPDYC	0.018379	1.14325		NM_001219	CALU	0.00439627	2.71548							NM_182972	IRF2BP2	0.0023531	-1.43307
NM_173624	KRT18P55	0.018403	1.71686		NM_001247	ENTPD6	0.00439929	1.76936							NM_182758	WDR72	0.00235396	1.30208
NR_029897	mir-338	0.018425	1.13997		NM_003033	ST3GAL1	0.00440634	1.73657							NM_001017927	C2orf76	0.00235571	3.30171
NM_003329	TXN	0.018433	-1.13137		NM_005228	EGFR	0.00440729	1.28868							NM_013354	CNOT7	0.00235576	5.71054
NR_002970	SNORA37	0.018436	1.1054		NM_014814	PSMD6	0.00440907	3.19719							NM_198849	SIAH3	0.00235962	2.1604
XM_929706	POTEJ	0.018462	-1.11015		NM_000624	SERPINA5	0.00441107	3.15117							NM_001004753	OR51F2	0.00236115	1.45378
NM_012296	GAB2	0.018469	1.14887		NM_004582	RABGGTB	0.00441214	-1.378							NM_017763	RNF43	0.00236618	1.11006
NM_201280	BLOC1S5	0.018472	1.22266		NM_052954	CYYR1	0.00441339	3.77447							NM_134470	IL1RAP	0.00236712	7.4015
NM_018847	KLHL9	0.018547	1.36343		XM_001717905	RPA1	0.00441424	1.21104							XM_945780	DRC3	0.00236868	4.74816
NM_001037637	BTF3	0.018661	-1.87742		NM_020233	ADPRM	0.00442605	1.97913							NM_017613	DONSON	0.00236924	1.99002
NM_022568	ALDH8A1	0.018663	1.10503		NM_032786	ZC3H10	0.00443113	1.29106							NM_004175	SNRPD3	0.00237088	7.33754
NM_033495	KLHL13	0.018676	-1.11364		NM_004990	MARS1	0.00443956	1.38659							NM_024896	ERMP1	0.00237185	4.7096
NM_032840	SPRYD3	0.018681	1.23732		NM_015957	APIP	0.00444056	2.70785							NM_000825	GNRH1	0.00237198	1.73491
NM_001549	IFIT3	0.0187	1.2211		NM_014893	NLGN4Y	0.00444646	1.29001							NM_145654	RDM1	0.00237265	3.2821
NM_014017	LAMTOR2	0.018749	1.24898		NM_138399	TMEM44	0.00444833	1.18247							NM_000663	ABAT	0.00237436	1.61181
NM_001080836	MEIG1	0.018775	1.13248		NM_014044	UNC50	0.00445082	-1.30235							NM_145230	ATP6V0E2	0.00237457	-1.55017
NM_015597	GPSM1	0.018813	1.19601		NM_017851	PARP16	0.00446498	1.80235							AJ420581	RWDD2A	0.00238182	-1.40432
NM_003860	BANF1	0.018835	1.5278		NM_000175	GPI	0.00448473	5.76378							NM_000535	PMS2	0.00239681	1.19071
NM_001017977	DCAF6	0.018848	1.68569		NM_002870	RAB13	0.00449307	1.90856							NM_138426	GLCCI1	0.00239776	1.39793
NM_148897	SDR9C7	0.018857	1.1414		NM_005697	SCAMP2	0.00450048	1.37868							NM_182557	BCL9L	0.00240057	1.26371
NM_006526	ZNF217	0.01887	1.09686		NM_022914	ACD	0.00450572	1.65192							NM_007174	CIT	0.0024041	-1.14273
NM_005933	KMT2A	0.018879	1.148		NM_001017918	CYB561	0.00450617	1.59807							NM_004450	ERH	0.00240569	-1.55825
NR_031568	mir-1323	0.018886	1.13241		NM_032821	HYDIN	0.0045062	1.74763							NM_012407	PICK1	0.00240579	1.52435
NM_012247	SEPHS1	0.018915	1.27159		NM_052878	IZUMO4	0.00450742	1.83844							NM_002109	HARS1	0.00240679	-1.46863
NM_032424	MSANTD4	0.018918	1.17235		XM_294077	ZNF391	0.00451036	1.42613							NM_021168	RAB40C	0.00240866	6.88849
NM_134324	TARBP2	0.018927	1.16054		NM_001040118	ARAP1	0.00451679	1.84692							NM_207404	ZNF662	0.00240944	1.46644
NM_015492	C15orf39	0.018928	1.13267		NM_001516	GTF2H3	0.00451794	1.8424							NM_001004724	OR4N5	0.0024117	1.7809
NM_032731	TXNDC17	0.018933	1.5978		NM_013402	FADS1	0.00451839	2.25708							NM_002015	FOXO1	0.00241408	9.28213
NM_020859	SHROOM3	0.018951	-1.2811		AK023329	PIP4K2A	0.00451895	4.66442							NM_032440	LCOR	0.00241518	2.91431
NM_177534	SULT1A1	0.019019	1.09947		NM_020356	CASS4	0.00453006	1.16755							NM_006044	HDAC6	0.00241908	-1.52249
NM_005308	GRK5	0.019026	2.01305		NR_002572	SNORD58B	0.00453953	1.22814							NM_001048221	DBNDD2	0.00242004	2.02082
NM_001037340	PDE4B	0.019068	1.10974		NM_182755	ZNF438	0.00455277	1.68883							NM_001004699	OR2Z1	0.00242067	1.19346
NM_001270	CHD1	0.019079	1.26686		NM_001229	CASP9	0.00455283	1.23579							NM_004624	VIPR1	0.00243086	7.49855
NM_080872	UNC5D	0.019218	1.22043		NM_024536	CHPF	0.00455316	-1.23771							NM_001040448	DEFB131A/DEFB131B	0.00243608	1.22414
NM_022490	POLR1E	0.019238	1.12854		NM_004277	SLC25A27	0.00455863	1.44681							NM_018327	SPTLC3	0.00243709	2.28452
NM_006754	SYPL1	0.019257	1.3616		NM_183075	CYP2U1	0.00456219	1.13989							NM_145048	PACRGL	0.00243904	1.76589
XM_001717756	VPS9D1-AS1	0.019284	1.12209		NM_172108	KCNQ2	0.0045678	1.44005							AI150015	LINC01072	0.00244296	1.38704
NM_153485	NUP155	0.019318	1.26981		NM_018249	CDK5RAP2	0.00456978	2.31859							AW195733	LINC01396	0.00244443	1.38467
NM_019118	TMEM234	0.019338	1.11076		NM_153825	SEPSECS	0.00457182	1.54922							NM_001012761	RGMB	0.00245207	2.2207
NM_001002838	WNK3	0.019356	1.16811		NM_001015886	HMGA2	0.00457332	2.11961							NM_005826	HNRNPR	0.00245388	-2.20035
NM_001004335	LINC02072	0.019405	1.16293		NM_022100	MRPS14	0.00457838	1.13706							NM_007272	CTRC	0.00245462	-2.17468
NM_017804	CHTF8	0.019454	1.0833		NM_031900	AGXT2	0.00459626	1.37399							NM_018981	DNAJC10	0.00245524	-1.69287
NM_021259	PGAP6	0.019476	-1.08263		NM_080760	DACH1	0.00460507	1.17694							NM_004277	SLC25A27	0.00245729	1.49403
NR_029863	mir-370	0.019494	1.1047		NM_021804	ACE2	0.0046052	1.46433							NM_005894	CD5L	0.00245793	7.07648
NM_020424	LYRM1	0.019498	1.3179		NM_020451	SELENON	0.00460661	1.49599							NM_152341	PAQR4	0.00246169	4.36483
NM_014639	TTC37	0.019511	1.32425		NM_000194	HPRT1	0.00461359	3.08497							NM_018426	TMEM63B	0.00246702	1.20431
NM_001013357	OR8U9	0.019553	-1.09355		NM_003776	MRPL40	0.00461926	1.19345							NM_207308	NUP210L	0.00246727	-1.16657
NM_138499	PWWP2B	0.019555	1.11481		NM_019841	TRPV5	0.00462342	1.62007							NM_018460	ARHGAP15	0.00246917	6.61163
NM_005735	ACTR1B	0.019559	1.21833		NM_172315	MEIS2	0.00462718	2.0676							NM_001033566	RHOT1	0.0024702	-1.33785
NM_003915	CPNE1	0.019566	1.13697		NM_152445	FAM161B	0.0046321	1.1652							NM_018571	STRADB	0.00247022	-1.56856
NM_016585	THEG	0.019616	1.09332		NM_006153	NCK1	0.00463662	2.05498							XM_001717905	RPA1	0.00247192	1.22816
XR_040872	LSP1P3	0.019618	1.08899		NM_002405	MFNG	0.0046476	3.07478							NM_013341	OLA1	0.00247546	1.86679
NM_018091	ELP3	0.019655	1.37739		NM_004169	SHMT1	0.0046508	-1.26864							NM_000063	C2	0.00247847	1.24092
NM_006246	PPP2R5E	0.01966	1.34743		NM_004067	CHN2	0.00465212	1.72609							NM_014590	ERVW-1	0.00247953	2.74618
NM_003802	MYH13	0.019729	-1.12278		NM_022872	IFI6	0.00466194	1.88711							NM_021920	SCT	0.0024811	2.24233
NM_138278	BNIPL	0.019748	1.12377		NM_020298	ABCC9	0.00467326	1.33285							NM_015349	BICRAL	0.00248254	7.16687
NM_000099	CST3	0.019762	1.41542		NR_002743	SNORD50A	0.00467723	1.17256							NM_014574	STRN3	0.00248365	8.95506
NM_001042693	SHISAL2A	0.019779	1.07936		NM_000319	PEX5	0.00468182	2.93366							NM_002193	INHBB	0.00248499	1.73232
NM_198723	TCEA2	0.019809	1.116		NM_018230	NUP133	0.00468236	1.66732							NM_001042535	AGAP3	0.00248788	1.96355
NM_014172	PHPT1	0.019814	1.47868		AI150015	LINC01072	0.00469259	1.35055							NM_002974	SERPINB4	0.00248816	1.7081
NM_020787	ZNF624	0.019819	1.15726		NM_173630	RTTN	0.00470196	1.30131							NM_014689	DOCK10	0.00249045	4.55184
NM_002363	MAGEB1	0.019831	1.28333		NR_002769	PCGEM1	0.00470565	1.17634							NM_001006684	TCEAL8	0.00249115	2.3006
NM_020940	FHIP2A	0.019875	1.38407		NM_002987	CCL17	0.00470586	1.38611							NM_145316	TMEM217	0.00249499	1.56373
NM_015652	LCOR	0.020037	-1.12424		NM_024506	GLB1L	0.0047198	2.10345							NM_022099	LINC00029	0.00249624	1.37275
NM_024331	TTPAL	0.02012	1.17414		NM_031918	KLF16	0.00473173	1.54349							NM_001008566	TPST2	0.00249679	-1.56683
NM_001001567	PDE9A	0.020141	1.26778		NM_177976	ARL6	0.00473951	1.19532							NM_001005323	OR5AK2	0.00249726	2.58326
NM_023942	LRRC61	0.020241	1.12391		NM_002550	OR3A1	0.0047456	1.34926							NM_001039675	UNC45A	0.00249769	-1.13635
NM_024654	NOL9	0.020284	1.08451		NM_172070	UBR3	0.00476105	2.62684							NM_005968	HNRNPM	0.00250239	-1.69191
NM_001756	SERPINA6	0.020386	1.27685		NM_182902	KIF9	0.00476793	1.38205							NM_152641	ARID2	0.00250311	3.16482
NM_002491	NDUFB3	0.020444	-1.50417		NM_006846	SPINK5	0.00477111	1.40973							NM_018845	SLC50A1	0.00250477	4.48425
NM_001001954	OR5A2	0.020457	1.1243		NM_130393	PTPRD	0.00477602	1.88608							XM_001726165	GIPC3	0.00251081	1.17605
NM_015853	UBXN1	0.020478	1.63761		NM_012276	LILRA4	0.00477649	-1.11936							NR_029504	mir-30	0.00251098	3.31259
NM_033505	SELENOI	0.020488	1.10685		NM_020189	ENY2	0.00479076	-1.34049							NM_001010917	GOLGA7B	0.00251361	3.74575
NM_001127394	TSEN15	0.020489	1.23281		NM_198139	SEMG1	0.00480306	1.18847							NM_052873	IFT43	0.00251838	1.52925
NM_001040285	TENT4B	0.020525	1.24494		NM_032756	HPDL	0.00480529	1.30668							NM_014003	DHX38	0.00251918	2.12515
NM_001020	RPS16	0.020548	-1.41177		NM_001099339	COMMD7	0.00481329	3.53893							NM_001105522	TRIM49D1/TRIM49D2	0.00251926	2.11166
NM_001268	RCBTB2	0.020567	1.10941		NM_000968	RPL4	0.00481344	3.05341							NM_001043	SLC6A2	0.0025273	5.81529
NM_007111	TFDP1	0.02066	1.24247		NM_173591	OTOGL	0.00481797	1.27492							NM_031492	RBM4B	0.00252902	-1.36486
NM_023013	PRAMEF1 (includes others)	0.020667	1.15641		NM_006441	MTHFS	0.00482188	2.80587							NM_001258	CDK3	0.00252934	2.55365
NM_198938	PTGES2	0.020696	1.081		NM_018225	SMU1	0.00482264	1.34533							NM_002418	MLN	0.00253027	1.50461
NM_002763	PROX1	0.020707	-1.11959		NM_014908	DOLK	0.00482497	2.51727							NM_001012756	ZNF260	0.00253067	-1.69306
NM_138926	SON	0.020765	1.258		NM_005706	TSSC4	0.00483008	1.489							NM_199425	VSX1	0.00253281	1.23362
NM_001013641	TMEM82	0.020772	-1.17997		NM_022965	FGFR3	0.00484434	2.55621							NM_006303	AIMP2	0.00253888	-1.6233
NM_005270	GLI2	0.020772	-1.07753		NM_018652	GOLGA6A (includes others)	0.0048567	1.97628							NM_015853	UBXN1	0.00254255	-2.04908
NM_025232	REEP4	0.020783	1.17967		NM_013239	PPP2R3B	0.00486465	1.71772							NR_002324	SNORA62	0.00254289	2.129
NM_198907	ASPHD1	0.020812	1.13002		NM_023073	CPLANE1	0.00486597	1.76103							NM_172341	PSENEN	0.00254315	8.18049
AK097377	CAMK1D	0.020825	1.20172		NM_001766	CD1D	0.00486626	1.28041							NM_015458	MTMR9	0.0025467	1.98252
NM_003576	STK24	0.020895	1.91543		NM_001077400	FER1L5	0.00486648	1.38997							NM_003946	NOL3	0.00254678	3.81793
NM_016199	LSM7	0.020897	1.30407		NM_024623	OGFOD2	0.00486966	1.13774							NM_032756	HPDL	0.00255087	1.33668
NM_001042427	C10orf53	0.020928	1.11725		NM_023068	SIGLEC1	0.00488356	1.15675							NM_153377	LRIG3	0.00256224	-1.14409
NM_005100	AKAP12	0.020947	1.12459		NM_001080448	EPHA6	0.00489166	1.41544							NM_174930	PMS2P5/PMS2P9	0.00256297	3.22009
NM_001480	GALR1	0.020992	1.12529		XM_944459	BCL7C	0.00489774	1.11618							NM_006899	IDH3B	0.00256436	5.00866
NM_002957	RXRA	0.020996	1.40442		NM_199441	ZNF334	0.00490243	1.33892							NM_003102	SOD3	0.00256487	1.16178
NM_012475	USP21	0.020999	-1.1185		NM_138288	SPTSSA	0.00490308	1.42777							NM_012294	RAPGEF5	0.00256699	8.67101
BF510901	ZBTB7B	0.021012	-1.15533		NM_014398	LAMP3	0.00490493	1.55021							NM_000300	PLA2G2A	0.00257302	3.48492
NM_001013627	NHSL2	0.021059	1.10516		NM_003620	PPM1D	0.00492354	-1.22762							NM_012435	SHC2	0.00257347	2.14518
NM_001005504	OR4F3 (includes others)	0.021071	1.07842		NM_016488	PPHLN1	0.00492693	1.27588							NM_181782	NCOA7	0.00257673	10.5085
XM_001714028	PRAMEF11	0.021121	1.1109		NM_033281	MRPS36	0.00493033	2.41971							XM_001714476	CCDC166	0.00257685	1.2073
NM_002016	FLG	0.021154	1.14691		NM_001024466	SOD2	0.00493528	3.37016							NM_023016	SOWAHC	0.00257693	-1.47886
NM_001001411	ZNF676	0.021188	-1.1373		XM_001130380	COL6A4P2	0.00493738	-1.17777							NM_001080441	TTC36	0.0025792	-1.09853
NR_002949	NUDT16L2P	0.021195	1.11351		NM_205863	PARD3B	0.00494717	1.52629							NM_020412	CHMP1B	0.00257973	1.69883
NM_153208	IQCK	0.02127	1.1304		NM_016020	TFB1M	0.00495497	1.64351							NM_177401	MIDN	0.00258081	3.56238
NM_015911	ZNF691	0.021271	1.17733		NM_020826	SYT13	0.00496162	1.5167							NM_021652	GUSBP14	0.00258221	1.23231
NM_018935	PCDHB15	0.021281	1.11532		NM_001098721	GNG4	0.00496365	1.21874							NM_152266	FAAP24	0.00258756	2.10217
NM_014518	ZNF229	0.021299	1.09922		NM_002967	SAFB	0.00496451	1.77153							NM_032738	FCRLA	0.00259033	1.69909
NM_153331	KCTD6	0.021301	1.21224		NM_032753	RAX2	0.00496689	2.8445							NM_080841	PTPRA	0.00259159	3.85627
NM_001034173	ALDH1L2	0.021303	1.11023		NM_001040705	DEFB107A/DEFB107B	0.00496844	1.31412							NM_201597	CACNB2	0.00259882	1.13139
NM_152601	ZNF709	0.021312	-1.09018		NM_152510	HORMAD2	0.00497173	1.21615							NM_005797	MPZL2	0.00260112	3.71107
NM_001017420	ESCO2	0.02132	1.09988		NM_015361	R3HDM1	0.00497953	1.43046							NM_153686	LCORL	0.00260188	6.46617
NR_024157	DGCR11	0.021352	1.22525		NM_153182	RIOX2	0.00498148	1.3465							NM_004388	CTBS	0.00260285	1.5597
NM_004085	TIMM8A	0.021358	1.29		NM_006240	PPEF1	0.00498524	1.52978							NM_031456	FBXW10	0.00260486	1.5329
NM_003587	DHX16	0.021374	1.3259		NM_181507	HPS5	0.00498592	1.26333							NM_015920	RPS27L	0.00261135	1.14554
NM_182827	FKBP9P1	0.021405	1.1056		BM714396	PCDH15	0.00498657	1.39543							NM_138982	MAPK10	0.00261166	1.42137
NM_024783	AGBL2	0.021531	1.09413		NM_021812	BPESC1	0.00498838	1.33879							NM_032775	KLHL22	0.00261378	-1.38037
NR_024233	LINC00167	0.021582	1.47353		NM_172200	IL15RA	0.00499555	1.19852							NM_145294	WDR90	0.00261495	1.80278
NR_030588	mir-874	0.021601	1.15038		DN831478	DNAH6	0.00500016	1.6108							NR_002562	SNORD28	0.00261504	1.33975
NM_006118	HAX1	0.021634	-1.16245		NM_001031732	YTHDC1	0.00501006	1.66401							NM_152424	AMER1	0.00261564	3.87681
NM_002486	NCBP1	0.021647	1.27054		NM_001014999	SLX1A/SLX1B	0.00501112	1.21697							NM_001085451	LNP1	0.00261856	1.9904
NM_004619	TRAF5	0.021682	1.11046		NM_015204	THSD7A	0.00501244	1.39785							NR_002216	NXF4	0.00261976	1.28245
NM_014712	SETD1A	0.0217	1.20245		NM_182761	FAM170A	0.00501565	1.1416							NM_002056	GFPT1	0.00262023	2.44553
NM_018292	QRSL1	0.021717	-1.09305		NM_018955	UBB	0.00502225	1.69423							XM_001722766	RAB6C-AS1	0.00262048	1.17856
NM_016529	ATP8A2	0.021719	1.09778		NM_005736	ACTR1A	0.0050293	1.948							NM_006233	POLR2I	0.00262875	-1.38014
NM_030937	CCNL2	0.021736	1.13634		NM_018697	LANCL2	0.00503516	1.81413							NM_004183	BEST1	0.00263415	1.4119
NM_001080519	BAHCC1	0.021745	1.12435		NM_020383	XPNPEP1	0.0050374	1.45468							NM_152132	PSMA3	0.00263457	-1.49402
NM_019599	TAS2R1	0.021815	-1.10364		NM_002762	PRM2	0.0050385	1.29597							XM_943307	ATP5ME	0.00263512	1.5432
NM_001004346	MTHFD2L	0.021913	1.20496		NM_003047	SLC9A1	0.00504323	1.68656							NM_006243	PPP2R5A	0.00264025	6.40049
NM_001142705	C11orf58	0.021943	1.16446		NM_005358	LMO7	0.0050461	1.31328							NM_002386	MC1R	0.00264279	1.84721
NM_007246	KLHL2	0.021967	1.25853		NM_153219	ZNF524	0.0050496	1.5922							NM_178507	OAF	0.00264364	7.81234
NM_003461	ZYX	0.021973	1.77737		NM_198594	C1QTNF1	0.00504968	-1.1687							NM_003709	KLF7	0.00264826	6.33791
NR_024273	SEC13	0.021993	1.15348		NM_005479	FRAT1	0.00505382	1.23958							NM_001037633	SIL1	0.00264854	-1.28964
NM_000983	RPL22	0.022023	1.77351		NM_014386	PKD2L2	0.00506399	1.34739							NM_006753	SURF6	0.00265453	1.13649
NM_001077664	URGCP	0.022029	1.26216		NM_001969	EIF5	0.00507055	1.99896							NM_006963	ZNF22	0.00265606	-1.5309
NR_002323	TUG1	0.022074	1.6332		NM_178505	TMEM26	0.00507161	1.90559							XM_943006	PTP4A3	0.00265695	-1.22285
NM_001747	CAPG	0.022163	1.13665		NM_001005285	OR2AT4	0.00507973	1.24477							NM_020724	RNF150	0.00265785	-1.54597
NM_001014436	DBNL	0.022174	1.46778		NM_006139	CD28	0.00509192	1.25348							NM_017851	PARP16	0.00266843	1.89178
NM_006178	NSF	0.022175	1.19086		NM_001098477	GRSF1	0.00509511	2.34736							NM_015428	ZNF473	0.00267128	1.67642
NM_005472	KCNE3	0.022178	-1.09857		NM_173341	PHF7	0.0051013	1.31354							NM_004687	MTMR4	0.0026758	-1.28306
NM_018702	ADARB2	0.022229	1.12464		NM_024334	TMEM43	0.00510895	3.38385							NM_016219	MAN1B1	0.00267922	-1.61391
NM_001018104	FAHD1	0.022232	1.10981		NM_005245	FAT1	0.00511444	1.64746							NM_006117	ECI2	0.00267959	-1.31497
NM_001025266	C3orf70	0.022246	-1.09051		NM_001005283	OR9Q2	0.00513546	1.27982							NM_006503	PSMC4	0.00268031	2.58174
NM_012297	G3BP2	0.022275	1.11173		NM_022377	ICAM4	0.00513689	1.76477							NM_007121	NR1H2	0.002681	1.6625
NM_178445	ACKR4	0.022308	1.08934		NM_183009	VIRMA	0.00514974	1.34833							NM_001099286	MTFR2	0.00268297	1.93543
NM_001010	RPS6	0.022315	-1.3632		NM_006961	ZNF19	0.00515161	1.14942							NM_182905	WASHC1	0.00269578	-1.42076
NM_001080475	PLEKHM3	0.022321	1.07484		NM_001001938	C9orf47	0.00515167	1.18673							NR_031604	mir-1200	0.00269628	1.87858
NR_001289	SNORD109B	0.022394	1.13409		NM_170736	KCNJ15	0.00515477	1.63314							NM_001079691	N4BP2L1	0.00269851	8.15349
NM_030931	DEFB126	0.022472	1.0977		NM_175612	CNTN4	0.00515511	1.38982							NM_001806	CEBPG	0.00269973	2.00815
NM_005002	NDUFA9	0.022473	1.2055		NM_153809	TAF1L	0.00515641	1.47072							NM_001080464	ASPG	0.00270005	4.03634
NM_001970	EIF5A	0.022476	1.34688		NM_001025235	TSPAN4	0.00515678	2.72798							NM_018844	BCAP29	0.00270383	9.79367
NM_005517	HMGN2	0.02248	1.60518		NM_007371	BRD3	0.00517684	3.26684							NR_002206	GTF2IP1	0.00270576	9.64423
NM_017945	SLC35A5	0.022482	1.79908		NM_001451	FOXF1	0.00517778	1.23135							NM_033092	TRIM5	0.00270674	5.92194
NM_004507	HUS1	0.022502	1.10019		NM_001001787	ATP1B1	0.00517837	11.8756							NM_003017	SRSF3	0.00271122	5.57371
NM_014314	DDX58	0.022502	1.13827		NM_152288	ORAI3	0.0051788	1.28825							NM_199001	CYSRT1	0.00271256	1.20902
NM_012474	UCK2	0.022508	1.16643		NM_080415	SEPTIN4	0.00517946	2.32906							NM_003665	FCN3	0.00271326	-1.8574
NM_001238	CCNE1	0.022516	1.09504		NM_014594	ZNF354C	0.00517949	1.1584							NM_145051	RNF183	0.00271722	2.86042
NM_001080479	ARHGEF28	0.02252	1.10346		NR_001589	HBBP1	0.00520825	1.24211							NM_021973	HAND2	0.0027222	6.17948
NM_004961	GABRE	0.022636	-1.11088		NM_007126	VCP	0.00521381	2.26349							NM_001034191	PPA2	0.00272656	2.13442
NM_153246	C6orf223	0.022654	-1.09567		NM_000387	SLC25A20	0.00521801	1.16448							NM_024784	ZBTB3	0.00272878	1.16615
NM_002795	PSMB3	0.022672	1.36741		NM_005098	MSC	0.00521977	1.12907							NM_017801	CMTM6	0.00273304	10.6527
NM_007326	CYB5R3	0.02271	-1.37574		NM_000050	ASS1	0.00522818	1.56748							NM_001037334	USP14	0.00273384	2.10729
NM_015997	RRNAD1	0.022713	1.20067		NM_080627	SOGA1	0.00523048	1.14115							NM_001011546	DSTN	0.00273497	-2.46336
NM_003083	SNAPC2	0.022718	1.10122		NM_001081754	ELN	0.00523796	1.78417							NM_002598	PDCD2	0.00273843	-1.29345
NM_024656	COLGALT1	0.022733	1.24264		NM_022158	FN3K	0.00524178	1.24172							NM_002123	HLA-DQB1	0.00273935	15.3642
NM_001024808	BCL7A	0.022738	1.12577		NM_015045	WAPL	0.0052476	-1.2898							NM_001010000	ARHGAP28	0.00274106	1.33946
NM_006214	PHYH	0.02282	-1.33864		NM_020706	SCAF4	0.00525332	1.37635							NR_024157	DGCR11	0.00274303	-1.31837
NR_030235	mir-506	0.022853	1.16771		NM_001077619	UBXN2B	0.00525684	1.41741							NM_001025190	MSLNL	0.00274555	1.78844
NM_198568	GJB7	0.022906	1.12845		NM_005951	MT1H	0.0052649	2.0869							NM_004232	SOCS6	0.00275074	1.26952
NM_001004746	OR5T2	0.022914	1.12219		NM_018137	PRMT6	0.00527013	2.43942							NM_020233	ADPRM	0.00275157	2.09045
NM_033105	DNAJC5B	0.02292	-1.10842		NM_016378	VCX2 (includes others)	0.00528424	1.38896							NM_182585	LOC100130691	0.00275312	1.60055
NM_139353	TAF1C	0.022937	1.11701		NM_001014447	CPZ	0.00530901	1.18096							NM_002126	HLF	0.00275409	-1.15759
NM_001015882	DNAJC25	0.022958	1.09099		NM_004617	TM4SF4	0.00531615	1.47632							NM_022121	PERP	0.00275473	-1.49348
NM_001079685	KIAA1191	0.022966	1.11054		NM_004490	GRB14	0.00532225	1.42628							NM_004139	LBP	0.00275498	2.18075
NM_002810	PSMD4	0.022971	1.34227		NM_004286	GTPBP1	0.00533012	1.25405							NM_001756	SERPINA6	0.00276521	-1.39348
NM_015443	KANSL1	0.02299	1.53528		NM_001042478	AJAP1	0.00533402	1.41389							NM_002151	HPN	0.00276655	5.88568
NM_015049	TRAK2	0.023002	1.10589		NM_147168	C9orf24	0.00534366	1.26447							NM_152318	NOPCHAP1	0.00276708	2.86162
NM_207033	EDN3	0.023009	1.10658		NM_000247	MICA	0.00534645	1.17449							NM_145004	ADAM32	0.00276962	1.17652
NM_173811	HARBI1	0.023064	1.09439		NM_001012426	FOXP4	0.00537716	1.13338							XR_017893	CACNG2	0.00277495	1.16607
NM_003472	DEK	0.023066	1.12762		NM_031438	NUDT12	0.00538473	1.30609							NM_003761	VAMP8	0.00278561	5.98413
NM_014733	ZFYVE16	0.023073	1.25554		NM_004935	CDK5	0.00539547	1.34474							NM_021943	ZFAND3	0.00278709	1.74645
NM_144697	CIART	0.023099	1.17898		NM_007202	AKAP10	0.0053996	1.25376							NM_006312	NCOR2	0.002791	3.74853
NM_002517	NPAS1	0.023207	1.09516		NM_201623	CLEC12A	0.00540021	1.45925							NM_001007234	ERCC8	0.00279583	1.34886
NM_005704	PTPRU	0.02323	1.21637		NM_203416	CD163	0.00540989	1.19575							NM_001136498	CISD3	0.00279861	1.63265
NM_053000	EPB41L4A-AS1	0.023245	1.74514		NM_152312	LARGE2	0.00542726	1.18487							NR_002937	IGBP1P1	0.0027995	2.53721
NM_153256	PROSER2	0.023292	1.14662		NM_021016	PSG3	0.00543133	1.17852							NR_002184	RRP7BP	0.0028008	-1.29159
NM_001007169	ZNF483	0.023334	1.82795		NM_021943	ZFAND3	0.00543352	1.656							NM_130393	PTPRD	0.00280161	1.99536
NM_002477	MYL5	0.023344	1.11049		NM_173467	MCAT	0.0054419	1.32546							NM_006846	SPINK5	0.00280667	1.44616
NM_013382	POMT2	0.023445	1.11088		NM_000122	ERCC3	0.00544583	1.1116							NR_031716	MIR1470	0.00280691	1.42273
NM_022130	GOLPH3	0.023479	1.3942		NM_001039395	SPATA6L	0.00545052	1.39205							XM_496317	ZNF284	0.002808	-1.14545
NM_004705	THAP12	0.023484	1.26853		NM_024329	EFHD2	0.00545263	3.39724							NM_178518	TMEM102	0.0028107	1.24788
NM_001029869	PLAC8L1	0.023511	1.0754		NM_005832	KCNMB2	0.00547372	1.41809							NM_144778	MBNL2	0.00281819	2.65859
XR_040801	SYNE3	0.023521	1.12085		NM_001001919	OR13C4	0.00548162	1.20893							NM_032132	HORMAD1	0.00282149	1.17936
NM_032598	SPATA22	0.023527	1.11191		NM_000236	LIPC	0.00548813	1.73688							NM_001010897	SERP2	0.00282204	1.96946
NM_024078	NOC4L	0.023532	-1.16982		NM_001040283	DMRTC2	0.00549916	1.49274							NM_000319	PEX5	0.00282308	3.30746
NM_172218	SPAG1	0.023576	1.12342		NM_001013670	LOC400464	0.00550874	1.19971							XM_001721615	LOC283788	0.00282384	1.45227
NM_024793	CLUAP1	0.023593	-1.35554		NM_020525	IL22	0.00551091	1.1957							NM_024837	ATP8B4	0.00282514	1.86496
NM_021210	TRAPPC1	0.023625	1.25345		NM_024612	DHX40	0.00551215	1.66441							XM_089384	TTC24	0.00282748	1.91217
NM_133486	MBNL3	0.023649	-1.10917		NM_003627	SLC43A1	0.00552102	1.95002							NM_178225	FBXW5	0.00282893	2.89399
NM_001080493	ZNF823	0.023663	1.15185		NM_001097616	GPR89A/GPR89B	0.00552422	1.86736							NM_024097	C1orf50	0.00283235	-1.19477
NM_006923	SDF2	0.023742	-1.25867		NR_029837	mir-219	0.00553464	1.10481							NM_004402	DFFB	0.00283297	-1.27038
NM_001005368	ZNF32	0.023748	1.24328		NM_003430	ZNF91	0.00553513	1.58316							NM_005630	SLCO2A1	0.00283398	3.80735
NM_134265	WSB1	0.023788	1.42916		NM_032800	C1orf198	0.00554691	1.83985							NM_000983	RPL22	0.00283495	-2.34694
NM_020648	TWSG1	0.023819	1.41855		NM_031306	DDX59	0.00554774	1.36052							NM_015994	ATP6V1D	0.00283788	4.29868
NM_032779	CCDC142	0.023837	1.10002		NM_178826	ANO4	0.00556093	1.40526							NM_033157	CALD1	0.00284041	2.65049
NM_020817	CCDC191	0.023844	1.10802		NM_174914	UGT3A2	0.00556337	1.13536							NM_001009551	CNIH1	0.00284271	1.49337
NM_002553	ORC5	0.023865	-1.21385		NR_031572	mir-449	0.00556924	1.17251							NM_006227	PLTP	0.00284518	1.83234
NM_144598	LRRC28	0.023909	1.21821		NM_002626	PFKL	0.00557933	1.43506							NM_032345	PYM1	0.00284588	2.54517
NM_002944	ROS1	0.02401	1.09326		NM_017564	STAB2	0.0055802	-1.35856							XM_001720202	MIR124-2HG	0.00285116	1.2683
XM_928464	ATXN1L	0.024078	1.23983		NM_054106	OR5AC2	0.00558505	1.24746							NM_018335	ZNF839	0.00285297	1.60066
NM_052971	LEAP2	0.024095	-1.36418		NM_000667	ADH1A	0.00558726	-1.39998							XM_208990	CFAP97D1	0.00285345	-1.39167
NM_012071	COMMD3	0.024153	1.64373		NM_001079842	OCIAD1	0.00562002	1.94419							NM_004893	MACROH2A1	0.00285526	-1.94085
NM_014503	UTP20	0.024213	1.11828		NM_025230	DCAF11	0.00563103	2.83258							NM_058216	RAD51C	0.00285593	4.84858
NM_023015	INTS3	0.024315	1.37463		NM_006117	ECI2	0.00563604	1.86376							NM_015330	SPECC1L	0.00285827	-1.67037
NM_145644	MRPL35	0.024323	1.45144		NM_005525	HSD11B1	0.00563753	-1.32617							NM_001005282	OR5M8	0.00286036	1.44704
NM_002113	CFHR1	0.024324	1.34522		NM_021004	DHRS4	0.00563949	3.19826							NM_005103	FEZ1	0.00286152	9.9696
NM_199280	TOGARAM2	0.024327	1.1059		NM_007069	PLAAT3	0.00564252	1.4177							NM_182827	FKBP9P1	0.00286174	6.40889
NM_182498	ZNF428	0.024342	1.55527		BX641108	LPP	0.00564268	1.19927							NM_004852	ONECUT2	0.00286229	4.63349
NM_002215	ITIH1	0.024382	-1.31864		NM_080666	WDR89	0.00566294	1.46461							NM_170712	RASSF1	0.00286558	3.85537
NM_005825	RASGRP2	0.024401	1.14597		NM_001005273	CHD3	0.00567243	1.24234							NM_006526	ZNF217	0.00286738	-1.12754
NM_001225	CASP4	0.024432	1.27781		NR_002803	RPL13P5	0.00567538	1.58745							NM_172070	UBR3	0.00286789	2.90447
NM_024293	RETREG2	0.024489	1.1685		NM_015057	MYCBP2	0.00570079	2.07505							NM_153253	SIPA1	0.00286868	3.67288
NM_006389	HYOU1	0.024499	1.36178		XR_000598	NOC2LP2	0.00570685	1.59185							NM_014799	HEPH	0.00287354	2.95626
NM_004923	TESMIN	0.024512	1.08988		NM_001004312	RTP2	0.00571432	1.43048							NM_031918	KLF16	0.00287507	1.59346
NM_004741	NOLC1	0.024547	1.09336		NM_030950	TRIM27	0.00572225	1.38623							NM_030636	EEPD1	0.0028767	2.07457
NM_006952	UPK1B	0.024569	1.10047		NM_002816	PSMD12	0.00572886	2.11128							NM_005461	MAFB	0.00287718	6.8576
NM_001609	ACADSB	0.024575	-1.12439		NM_147156	SGMS1	0.0057302	1.69056							NM_014408	TRAPPC3	0.00288438	-1.46707
NM_012124	CHORDC1	0.024616	1.08178		NM_022770	GINS3	0.00573679	1.16177							NM_033009	PCBP4	0.00289425	1.58015
XM_927767	PPIAL4G (includes others)	0.024618	1.16416		NM_001136498	CISD3	0.0057374	1.55503							NM_207517	ADAMTSL3	0.00289885	1.75437
NM_016207	CPSF3	0.024627	1.34056		NM_032023	RASSF4	0.00573981	1.31861							NM_201277	CNN2	0.00290269	4.69425
NM_053054	CATSPER1	0.024629	1.08145		NM_000060	BTD	0.00574005	1.23469							NM_018029	EBLN2	0.00290647	1.20668
NM_012476	VAX2	0.024652	1.26795		NR_029697	mir-129	0.00574739	1.32948							NM_153246	C6orf223	0.00291157	1.12614
NM_024897	PAQR6	0.024677	1.09307		NM_004197	STK19	0.00575379	1.41348							NM_001165	BIRC3	0.00291214	8.46
NM_031496	PCDHA2	0.024687	1.10613		NR_000008	SNORD22	0.0057782	1.28956							NM_007200	AKAP13	0.00292327	7.45804
NM_001398	ECH1	0.024804	1.46704		NM_020789	IGSF9	0.00578568	1.19929							NM_024746	HHIPL2	0.00292708	2.38514
NM_007213	PRAF2	0.024822	-1.18045		NM_153323	DEFB119	0.00578733	1.10334							NM_017892	PRPF40A	0.00292968	1.20372
NM_000672	ADH6	0.024858	-1.21091		NM_006097	MYL9	0.00578838	3.96409							NM_007096	CLTA	0.00293142	2.13485
NM_004371	COPA	0.024894	1.21521		NM_016510	SCLY	0.00579629	1.2419							NM_001970	EIF5A	0.00293194	-1.51251
NR_029500	mir-26	0.024903	1.19773		NM_001546	ID4	0.00579834	1.48319							NM_001136482	C19orf38	0.00293497	2.32407
NM_001042401	SMIM11A	0.024908	1.37675		NM_001009959	ERMN	0.00581802	1.09735							NM_001637	AOAH	0.00293896	1.67185
NM_000755	CRAT	0.024934	1.18757		NM_018303	EXOC2	0.00581816	1.20092							NM_005137	DGCR2	0.00293918	1.79121
NM_016069	PAM16	0.024951	1.37636		NM_173198	NR4A3	0.00582057	1.14815							NM_052878	IZUMO4	0.00294014	1.91746
NM_152553	RNF217	0.024992	-1.16866		NM_133450	ANKS3	0.00583914	1.21408							NM_147168	C9orf24	0.00294294	1.2885
NM_032391	PRAC1	0.025023	1.08557		NM_015267	CUX2	0.0058447	4.54761							NM_006348	COG5	0.00294433	2.12383
NM_001007559	SS18	0.025054	-1.14207		NM_004089	TSC22D3	0.00584833	3.36032							NM_001037540	SCML1	0.00294527	-1.31655
NM_005383	NEU2	0.025062	-1.1037		NM_001666	ARHGAP4	0.00586386	1.41045							NM_014908	DOLK	0.00295535	2.75561
NM_014142	NUDT5	0.025082	1.09786		NM_139199	BRD8	0.00587395	1.37556							NM_006858	TMED1	0.00296008	-1.31367
NM_001025468	H1-10-AS1	0.025084	1.09651		NM_003935	TOP3B	0.00587576	-1.1556							NM_006410	HTATIP2	0.00296851	-1.28906
NM_182913	SYNE2	0.025114	1.08954		NM_003156	STIM1	0.00587808	1.5918							NM_175866	UHMK1	0.00296918	2.77673
NM_181515	MRPL21	0.02512	1.31693		NM_032487	ACTRT3	0.00588369	1.52571							AK095647	PLCXD2	0.00297153	1.52768
NR_024594	LOC100131496	0.02514	-1.08875		NM_004726	REPS2	0.00588503	1.51769							NM_020299	AKR1B10	0.00297216	3.58718
NM_001080502	OVOS2	0.025178	1.15413		NM_130809	PRRC1	0.00589128	1.43302							NM_014471	SPINK4	0.00297473	1.18646
NM_001137601	ZBTB42	0.025183	1.18614		NM_002667	PLN	0.00590108	1.25471							NM_182797	PLCB4	0.00298002	1.45534
NM_058172	ANTXR2	0.025194	1.5882		NM_152371	PRXL2B	0.00590121	1.54097							NM_006986	MAGED1	0.00298005	4.88674
AU142081	LOC105378367	0.025208	-1.09129		NM_001029863	C6orf120	0.00590287	1.19643							NM_001024843	TNRC6B	0.00298349	3.20436
NM_018379	MINDY1	0.025242	1.85852		NM_052860	ZNF300	0.00591503	1.12143							NR_002307	MSX2P1	0.00299205	1.91271
NM_005138	SCO2	0.025267	1.37633		NM_152589	C12orf50	0.00592165	1.43901							NM_133336	NSD2	0.00299377	3.64473
NM_004697	PRPF4	0.025289	1.13144		NM_207406	BEND4	0.00592947	1.27447							NM_000151	G6PC1	0.00300241	-1.36934
NM_024627	SCGB2A2	0.025297	1.10454		NM_001080429	CAMSAP3	0.00593973	1.46754							NM_173659	RPUSD3	0.00300339	2.42947
NM_032483	PLPP5	0.025313	1.39852		NM_001037729	DEFB113	0.00594899	1.13904							NM_001219	CALU	0.00300531	2.93512
NM_012453	TBL2	0.025373	1.12982		NM_172250	MMAA	0.00595478	1.35143							NR_002730	BRD7P3	0.00300837	1.1827
NM_020203	MEPE	0.025404	1.11662		NM_001013618	IGLL3P	0.0059639	1.48037							NM_001003800	BICD2	0.00301277	1.84523
NM_014871	PAN2	0.025439	1.55789		NM_020697	KCNS2	0.00598847	1.10641							NM_012309	SHANK2	0.00301668	7.97895
NM_014967	FAN1	0.025447	1.12583		AK025793	FOXP1-IT1	0.00600517	2.17938							NR_001589	HBBP1	0.00301927	1.26173
NM_198271	LMOD3	0.025527	1.79178		NM_001060	TBXA2R	0.0060175	1.14032							NM_020840	FNIP2	0.003025	2.71206
NM_021645	UTP14C	0.025545	1.28587		NM_003485	GPR68	0.00602501	1.36078							NM_052869	TTYH2	0.00302725	1.37771
NM_181462	MRPL55	0.025578	-1.13222		NM_148919	PSMB8	0.00603669	1.16181							NM_181491	MED22	0.00302737	1.65037
NM_022495	PCNX4	0.025594	1.12442		NM_004801	NRXN1	0.0060394	1.19462							NM_006180	NTRK2	0.00303249	1.74246
NM_000450	SELE	0.025616	1.09943		NM_178518	TMEM102	0.00603941	1.22234							NM_033180	OR51B2	0.00303416	1.1169
NM_182666	UBE2E1	0.025665	1.47931		NM_007373	SHOC2	0.00604059	1.56659							NM_153374	LYSMD2	0.00303416	4.10873
NM_001004462	OR10G4	0.02568	1.07812		NM_052946	NOSTRIN	0.00604347	2.27301							NM_152392	AHSA2P	0.00303764	3.17587
NM_016618	KRCC1	0.025747	1.19067		NM_018261	EXOC1	0.00604848	2.37583							NM_018728	MYO5C	0.00303766	1.55134
NM_198275	MPZL3	0.025752	1.09226		NM_080918	DGUOK	0.00606888	1.88783							NM_021010	DEFA5	0.00303828	1.18393
BQ214365	SCAF11	0.0259	1.13908		NM_001204	BMPR2	0.00608619	1.68102							NM_001826	CKS1B	0.00303887	-1.35182
XM_929339	GOLGA6L6 (includes others)	0.025919	1.12023		NM_033084	FANCD2	0.0060918	1.18059							NM_001032289	SLC35A2	0.00303929	6.19511
NM_020319	ANKMY2	0.025938	1.2203		NM_001003679	LEPR	0.00609292	1.51194							NM_001080497	MEGF9	0.00303973	3.5384
NM_005966	NAB1	0.025997	1.1316		NM_018281	ECHDC2	0.00609962	-1.50993							NM_182612	GATD1	0.00304386	1.49411
NM_001037162	ACOT6	0.025998	1.34037		NM_032772	ZNF503	0.00610006	1.11564							NM_018256	WDR12	0.00304487	2.85482
XR_018477	LOC648987	0.026028	1.1445		NM_014905	GLS	0.00611173	4.71231							AK092213	PTOV1-AS1	0.00304582	1.35643
NM_174911	LRATD2	0.026038	1.47829		NM_002905	RDH5	0.00611629	1.47541							NM_080660	ZC3HAV1L	0.0030469	1.14762
NM_014886	NSA2	0.026057	1.57606		XR_040229	LINC00265	0.00613329	1.31703							NM_144992	VWA3B	0.00304964	1.57984
NM_198549	MIGA1	0.026073	2.24775		NM_016019	LUC7L2	0.00617616	1.33428							NM_018303	EXOC2	0.00305013	1.21991
XR_041972	OLMALINC	0.026079	1.14518		NM_153331	KCTD6	0.00618145	-1.18212							XM_940375	KLHL29	0.00305087	2.75112
NM_015991	C1QA	0.026098	1.7664		NM_014677	RIMS2	0.00619147	1.40937							NM_004019	DMD	0.00305328	1.19744
NM_017915	PARPBP	0.026127	1.11237		NM_001526	HCRTR2	0.006202	1.10607							NM_004823	KCNK6	0.0030536	6.14027
NM_005329	HAS3	0.026139	1.11322		NM_004556	NFKBIE	0.00620967	-1.09498							NM_003748	ALDH4A1	0.00305453	3.31134
NM_033161	SURF4	0.026147	1.16731		NM_005586	MDFI	0.00621458	-1.13735							NM_001080471	PEAR1	0.00306426	1.4789
NM_012384	GMEB2	0.026164	1.41029		NM_000363	TNNI3	0.00621906	1.25369							NM_002972	SBF1	0.00306976	3.45187
NR_030361	mir-33	0.026196	1.13596		NM_198180	QRFP	0.00622635	1.15223							NM_005333	HCCS	0.00307847	2.8479
NM_000064	C3	0.026216	1.26168		NM_031424	FAM110A	0.00623096	1.51636							NM_015158	KANK1	0.00307907	1.92649
NM_003922	HERC1	0.026239	1.23598		NM_138820	HIGD2A	0.00623262	1.37559							NM_022914	ACD	0.0030835	1.70037
NM_152397	IQCF1	0.026292	1.12755		NM_024809	TCTN2	0.00623462	1.2155							NM_018144	SEC61A2	0.00308421	2.62312
NM_001015	RPS11	0.026344	-1.52706		NM_001077685	AGAP6 (includes others)	0.0062356	1.41264							NM_032870	PNISR	0.0030866	7.08894
NM_001004059	OR4S2	0.026353	1.09079		NM_030917	FIP1L1	0.00623936	1.23723							NM_003087	SNCG	0.00309023	3.08867
NM_145316	TMEM217	0.026396	1.10368		NM_012174	FBXW8	0.0062426	1.35512							NM_019020	TBC1D16	0.00309059	1.20473
NM_031298	EMC6	0.02648	1.10723		NM_182585	LOC100130691	0.00625207	1.51826							NM_003754	EIF3F	0.0030931	2.2437
NM_020209	SHD	0.026505	-1.08199		NM_004361	CDH7	0.0062646	1.13915							NM_025197	CDK5RAP3	0.0031003	-1.40771
XM_939435	TMEM255B	0.026563	-1.10477		NR_002937	IGBP1P1	0.00626674	2.23218							NM_207111	RNF216	0.00310103	-1.37438
NM_033198	PIGS	0.026576	1.18871		NM_015950	MRPL2	0.00627183	-1.25889							NM_007052	NOX1	0.00310306	1.99683
NM_020196	XAB2	0.026586	1.32457		NM_005219	DIAPH1	0.00627514	2.01605							NM_015369	TP53TG3D (includes others)	0.00310396	-1.12044
NM_205843	NFIC	0.026667	-1.09856		NM_002804	PSMC3	0.00628781	1.2289							NM_001002252	ARL6IP4	0.00310676	1.82035
NM_004871	GOSR1	0.026671	1.22947		NM_001004759	OR51T1	0.00628803	1.31801							NM_021139	UGT2B4	0.00310698	-1.47964
NM_032143	ZRANB3	0.026704	1.11333		NM_001042465	PSAP	0.00630329	1.80473							NR_030353	mir-623	0.00310735	2.15863
NM_025075	THOC7	0.026729	1.40609		NM_004778	PTGDR2	0.00630921	1.58836							NM_015565	LTN1	0.00310984	1.85887
NM_002413	MGST2	0.02676	-1.29515		NM_032830	UTP4	0.00631107	2.03615							NM_014616	ATP11B	0.00311287	-1.37159
NM_182523	CMC1	0.026785	-1.25913		NM_032818	ARHGEF39	0.00631685	1.15859							NR_003580	GTF2IP4	0.00311912	1.50922
NM_000218	KCNQ1	0.026818	1.10242		NM_022369	STRA6	0.00631826	1.40193							NM_182520	C22orf15	0.00312105	-1.10667
NM_001024401	SBK1	0.026927	1.112		NR_030178	mir-497	0.00633893	1.32998							NM_002958	RYK	0.00312169	3.5319
NM_031229	RBCK1	0.026939	1.10373		NM_024420	PLA2G4A	0.00634681	1.20559							NR_001288	TFAMP1	0.00312707	1.39497
NR_002309	RPS26P11	0.026945	-1.12741		AK090843	EFCAB6-AS1	0.00635134	1.15384							NM_015171	XPO6	0.0031283	1.24627
NM_152739	HOXA9	0.027168	1.09776		NM_021100	NFS1	0.0063713	-1.14245							NM_001448	GPC4	0.00313193	1.80732
NR_024593	POM121L10P	0.027172	1.08793		NR_030325	mir-595	0.00637196	1.1752							NM_023071	SPATS2	0.00313783	2.71429
NM_016106	SCFD1	0.027249	1.23698		NM_001001524	TM6SF2	0.00639223	2.09275							NM_002994	CXCL5	0.00314198	1.96946
NM_021948	BCAN	0.027274	1.12203		NM_004793	LONP1	0.00639582	1.81368							NM_000455	STK11	0.0031432	2.57869
NM_001012417	MS4A13	0.027278	1.12684		NM_003133	SRP9	0.00639631	1.62706							NM_019012	PLEKHA5	0.00314445	1.30667
NM_015878	AZIN1	0.027304	1.13017		NM_012378	OR8B8	0.00640987	1.16816							NM_012103	AUP1	0.0031447	1.29401
NM_003325	HIRA	0.027351	1.12051		NM_002209	ITGAL	0.00641141	1.26704							NM_022905	TTC23	0.00314904	-1.19268
NM_001128591	PSMG4	0.027363	1.20607		NM_001003715	RECQL5	0.00642075	1.29398							NM_001649	SHROOM2	0.00315344	3.86545
XM_495939	FBRSL1	0.027382	1.13973		NM_001001827	OR2T2/OR2T35	0.00643323	1.14641							NM_133439	TADA2A	0.0031576	1.20967
NM_001012276	PRAMEF7/PRAMEF8	0.027387	-1.08381		NM_001703	ADGRB2	0.0064338	1.25962							NR_029687	mir-148	0.00316087	1.22849
NM_005763	AASS	0.027534	-1.23332		NM_004995	MMP14	0.00643916	1.3288							NM_012473	TXN2	0.00316379	1.15393
NM_173850	SERPINA12	0.027541	1.12044		NM_032456	PCDH7	0.00643982	1.17048							NM_025152	NUBPL	0.00316429	5.07052
NM_022454	SOX17	0.02757	1.21049		NM_022970	FGFR2	0.00645493	-1.10248							NM_019844	SLCO1B3	0.00316835	-1.16121
NM_145063	OARD1	0.027571	1.42599		NM_181672	OGT	0.00648469	3.56815							NM_024310	PLEKHF1	0.00317324	2.88284
NM_032205	PHF20L1	0.027594	1.16283		NM_017922	PRPF39	0.00650565	1.60242							NM_052831	SLC18B1	0.0031809	5.07667
NM_000851	GSTM5	0.027652	1.39908		NM_002571	PAEP	0.00650691	1.28578							NM_022662	ANAPC1	0.00318264	5.13877
NM_152757	MIR1-1HG-AS1	0.027654	-1.07211		NM_001037283	EIF3B	0.00651097	2.28972							NM_030950	TRIM27	0.00318921	1.42479
NM_080915	DGUOK	0.027679	1.09911		NM_170744	UNC5B	0.00651595	1.2307							NR_024119	LINC00244	0.0031908	1.1471
NM_014641	MDC1	0.027697	1.43414		NM_022462	HIF3A	0.0065165	1.13339							NM_012280	FTSJ1	0.00319641	-1.55338
NM_001001790	TOMM5	0.027729	1.35693		NM_001080471	PEAR1	0.00651941	1.42136							NM_002846	PTPRN	0.00319675	1.34361
NM_031891	CDH20	0.027751	-1.12455		NM_147191	MMP21	0.00653194	1.13102							NM_018230	NUP133	0.00320463	1.71778
NM_005045	RELN	0.02777	1.29929		NM_014279	OLFM1	0.00654305	1.10015							NM_080594	RNPS1	0.00320944	2.34562
XR_041739	PABPC1P2	0.027844	-1.10184		NM_024953	NAA25	0.00654533	1.69249							NM_130473	MADD	0.0032096	2.83844
NM_000151	G6PC1	0.027874	1.24665		NR_024448	GUSBP11	0.00655648	1.1445							NM_015268	DNAJC13	0.00321357	3.5956
NM_002564	P2RY2	0.027886	1.47986		NM_005056	KDM5A	0.006565	2.11885							NM_003216	TEF	0.00322057	3.10939
NM_014233	UBTF	0.027889	-1.15105		NM_000759	CSF3	0.00657767	1.48441							NM_145261	DNAJC19	0.00322436	1.31995
NM_016338	IPO11	0.02791	1.21075		NM_014018	MRPS28	0.00658344	-1.33925							NM_014435	NAAA	0.00322987	1.53938
NM_177947	ARMCX3	0.027912	1.35061		NM_178191	ATP5IF1	0.00659052	1.16876							NM_003507	FZD7	0.00323129	2.36079
NM_015111	N4BP3	0.027922	1.10241		NM_031463	HSDL1	0.0065946	1.14105							NM_000820	GAS6	0.00323368	6.19468
NM_016614	TDP2	0.027952	1.1309		NM_145294	WDR90	0.00660362	1.66706							NM_003532	H3C6	0.00323386	1.27027
NM_006215	SERPINA4	0.027953	-1.1047		NM_019021	C11orf71	0.00660861	1.1589							NM_013412	RABL2A	0.00323634	1.57562
NM_173532	FNDC7	0.028017	1.12212		NM_019858	GPR162	0.00662105	1.75753							NM_032985	SEC23B	0.00323698	-1.25167
NM_006476	ATP5MG	0.028149	-1.11642		NM_025140	CCDC92	0.00663293	1.76559							NM_001097616	GPR89A/GPR89B	0.00323705	1.97665
NM_017446	MRPL39	0.028158	1.19048		XM_001126739	LOC730668	0.00665115	1.15423							NM_006628	ARPP19	0.00325094	-1.27129
NM_001080496	RGP1	0.02816	1.12716		NM_016203	PRKAG2	0.0066692	1.24161							NM_032487	ACTRT3	0.00325231	1.58525
NM_005272	GNAT2	0.028174	-1.38057		NM_000307	POU3F4	0.00667648	1.11164							NM_002878	RAD51D	0.0032548	-1.1953
AK056642	ATXN7L3B	0.028194	1.32302		NM_152632	CFAP47	0.00667874	1.15108							NM_021200	PLEKHB1	0.00325612	1.13281
NM_001034954	SORBS1	0.028217	1.64534		NM_153244	RPP38-DT	0.00670777	1.12802							NM_003331	TYK2	0.00325631	3.95832
NM_022468	MMP25	0.02822	1.11606		NR_002742	SNORD52	0.00671373	1.12037							AY211908	FAM83A-AS1	0.00325828	1.17887
NM_000042	APOH	0.028268	1.31744		NM_005576	LOXL1	0.00671573	1.49888							NM_005232	EPHA1	0.00325928	-1.14548
NM_024048	CLUHP3	0.028319	1.12503		NM_001002244	ANAPC11	0.0067208	1.64513							NM_173351	OR6B3	0.00326486	-1.0952
NM_006691	LYVE1	0.028372	-1.112		NM_173602	DIP2B	0.00673149	1.72418							NM_181507	HPS5	0.00326743	1.28004
NM_138346	KIAA2013	0.028403	1.18371		NM_020244	CHPT1	0.0067315	-1.36896							NM_014011	SOCS5	0.00326773	2.39449
NM_001778	CD48	0.02841	1.13875		NM_001077639	NXPE4	0.00673429	1.30774							NM_006927	ST3GAL2	0.00327629	2.8554
NM_016271	RNF138	0.02842	1.11361		NM_198507	FAM174A	0.00674543	1.17464							NM_015382	HECTD1	0.00328123	-1.5596
NM_138931	BCL6	0.028427	1.10613		AK026659	P2RY1	0.00675573	1.26409							NM_080826	ISM1	0.0032821	1.87575
NM_032314	COQ5	0.028435	1.26878		NM_001012711	LINC01561	0.0067579	1.08357							NM_001717	BNC1	0.0032844	1.34103
NM_153631	HOXA3	0.028459	1.1045		NM_003902	FUBP1	0.00675848	1.24586							NM_001919	ECI1	0.00328668	-1.32698
NM_032847	C8orf76	0.028498	1.39881		NM_080826	ISM1	0.00676059	1.75027							NM_001080493	ZNF823	0.00328698	3.61013
NM_006510	TRIM27	0.028531	-1.10902		NM_001008566	TPST2	0.00676838	1.78881							NM_001042549	NSL1	0.00328742	-1.13011
NM_021120	DLG3	0.028551	1.15941		NM_003162	STRN	0.0067839	1.77512							NM_025065	RPF1	0.00328768	2.06934
NM_198679	RAPGEF1	0.028632	1.14067		NM_176791	GTSF1L	0.00679345	1.12181							NM_014853	SGSM2	0.0032905	-1.74953
NM_003729	RTCA	0.028674	1.22838		NM_018638	ETNK1	0.00681748	1.17882							NM_002040	GABPA	0.00329229	1.2527
NM_053044	HTRA3	0.028704	-1.1085		NR_002796	AKR7A2P1	0.00682009	1.12278							NM_017451	BAIAP2	0.00329347	2.15643
NM_000942	PPIB	0.028752	-1.17284		NM_001039661	TIRAP	0.0068213	-1.1016							NM_198464	PRSS55	0.00329639	4.16317
NR_015376	LINC00200	0.02876	-1.14186		NM_021570	BARX1	0.00682164	1.11023							NM_002404	MFAP4	0.00329862	-3.30177
NM_014301	ISCU	0.028792	1.09375		NM_031273	TEX13B	0.00682594	1.30154							NM_018938	PCDHB4	0.00329952	-1.13278
NM_018158	SLC4A1AP	0.028794	1.1553		XM_001133615	ZYG11A	0.00682961	1.10894							NM_001033925	TIAL1	0.00330166	2.20595
NM_176805	MRPS11	0.028811	1.22865		NM_177965	C8orf37	0.00683677	1.2162							NM_000374	UROD	0.00330189	-1.26968
NM_015833	ADARB1	0.028855	1.11402		NM_001001523	RORC	0.00685858	1.24402							NM_000972	RPL7A	0.00330236	4.29276
NM_025126	RNF34	0.028866	1.48275		AK091058	SOX1-OT	0.00685927	1.24556							NR_002183	ST13P4	0.00330339	-1.18405
NM_032985	SEC23B	0.028891	1.17334		NM_181844	BCL6B	0.00687334	2.15011							NM_001008697	TFIP11	0.00330606	4.88498
NM_080820	DTD1	0.028892	1.20526		NM_001024607	LINC02903	0.00689492	1.10043							NM_001083946	NDUFAF7	0.00331818	-1.833
NM_133465	KIAA1958	0.028959	1.13548		NM_139055	ADAMTS15	0.00690292	1.15839							NM_006517	SLC16A2	0.00331897	2.07036
NM_000830	GRIK1	0.028968	1.10076		NM_182518	SZT2	0.00691164	1.24645							NM_019008	MIEF1	0.00331966	-1.21054
NM_002194	INPP1	0.029045	-1.08732		XM_001717717	ACVR2B-AS1	0.00691267	1.1341							NM_001660	ARF4	0.00332096	-1.55257
NM_020865	DHX36	0.029047	1.09134		NM_024571	SNRNP25	0.00693515	1.21188							NM_001136213	POTEM (includes others)	0.00332548	-1.13487
NM_080792	SIRPA	0.02926	1.10006		NR_002785	GNAS-AS1	0.00694452	1.20211							NM_172244	SGCD	0.00332564	-1.11404
NM_058222	TECTB	0.02935	1.1201		NM_005831	CALCOCO2	0.00696254	1.71019							NM_000021	PSEN1	0.00332649	-1.14053
NM_002871	RABIF	0.029401	1.12098		NM_001042377	INS-IGF2	0.00696873	1.16595							NM_017811	UBE2R2	0.00333086	-1.16221
NM_033643	RPL36	0.029596	1.50342		XM_001714433	NUPR2	0.00697559	1.52056							XM_942007	GMNC	0.00333153	1.12715
NM_017819	TRMT10C	0.029608	1.11125		AK092218	DERL2	0.00697765	-1.20001							NM_004866	SCAMP1	0.00333686	1.30563
NM_006322	TUBGCP3	0.029624	1.12255		NM_030895	ZNF696	0.00698086	1.15165							NR_003611	BMS1P1	0.00333854	2.64133
NM_017727	TMEM214	0.029647	1.22286		XM_941958	ADGB	0.00699784	1.3347							NM_015718	NOX3	0.00334209	1.28425
NM_153201	HSPA8	0.029651	1.50405		NM_032468	ASPH	0.00699932	1.16526							NM_014573	TMEM97	0.00334383	5.90057
NM_003822	NR5A2	0.029695	-1.10598		NM_006036	PREPL	0.00700716	1.46898							NM_182902	KIF9	0.00334723	1.40419
NM_152772	TCP11L2	0.029704	-1.12554		XM_001130634	ANKRD33B	0.00701136	1.31236							AW844097	NXPE1	0.00334748	-1.35912
NM_012212	PTGR1	0.02972	1.25863		NM_001018102	POLR2M	0.00701416	1.14311							NM_006919	SERPINB3	0.00335101	-1.14555
NM_031369	HNRNPD	0.029732	-1.40353		NM_138731	MIPOL1	0.00701487	1.25359							NR_024495	BMS1P2	0.00335589	1.45543
NM_001002246	ANAPC11	0.029766	1.30363		NM_032637	SKP2	0.0070311	1.26928							NM_177424	STX12	0.0033583	-1.32882
XM_001133863	LOC729737	0.029786	1.11512		NM_012305	AP2A2	0.00704971	1.56882							NM_001015038	PAGE2/PAGE2B	0.0033589	1.52927
NM_178332	GNRH2	0.029815	1.07564		NM_153747	PIGC	0.00705058	1.15001							NM_001080952	PLAGL1	0.00336495	1.82641
AK124299	PPM1A	0.029833	1.37632		NM_002289	LALBA	0.00705733	1.11246							NM_000553	WRN	0.00336801	5.0727
NM_016407	RTF2	0.029859	1.28981		NM_175617	MT1E	0.00707562	-1.1836							NM_018151	RIF1	0.00337214	1.60466
NM_017888	ACSM5	0.029894	1.37499		NM_006953	UPK3A	0.00709397	1.36034							NM_015595	ARHGEF26	0.00337924	1.6974
NM_170726	ALDH4A1	0.029908	-1.26695		NM_194278	MIDEAS	0.00709519	1.9524							NM_176878	PATJ	0.00337983	4.38832
NM_016576	GMPR2	0.029913	1.11654		NM_052844	DYNC2I2	0.00709835	1.19307							NM_019066	MAGEL2	0.00338029	1.60794
NM_000721	CACNA1E	0.029916	1.11013		NM_000808	GABRA3	0.00711598	1.17627							NM_001097577	ANG	0.00338401	-1.43746
NM_001037954	DIXDC1	0.029957	1.24956		NM_080928	ASB15	0.00712339	1.39863							NM_001013672	C17orf97	0.00338806	2.07199
NM_144688	KASH5	0.029998	-1.07118		NM_014498	GOLIM4	0.00712889	1.20225							NM_006440	TXNRD2	0.00339053	7.45946
NM_016488	PPHLN1	0.030028	1.21738		NM_138982	MAPK10	0.00713121	1.35824							NM_133180	EPS8L1	0.00339073	2.07579
NM_016621	PHF21A	0.030054	1.59193		NM_022373	HERPUD2	0.00714615	1.26828							NM_001042546	ATPAF1	0.00339125	4.17484
NM_013938	OR10H3	0.030072	-1.10895		NM_030974	SHARPIN	0.00714673	1.19564							NM_001080454	ACSM4	0.00339215	1.19062
NM_014344	FJX1	0.030093	-1.16985		NM_024410	ODF1	0.00717997	1.14312							NM_003604	IRS4	0.00339251	1.72639
NM_006826	YWHAQ	0.030132	1.68306		NR_030155	mir-412	0.00718072	1.31006							NM_022372	MLST8	0.00339383	1.30723
NM_197941	ADAMTS6	0.03015	1.12735		AK095647	PLCXD2	0.00719166	1.45189							NM_006423	RABAC1	0.00339384	4.24005
NM_001025238	TSPAN4	0.030231	-1.20185		NM_152725	SLC39A12	0.00719236	1.21625							NM_024029	YIPF2	0.00339398	1.18383
NM_003725	HSD17B6	0.030234	-1.39967		NM_022117	TSPYL2	0.00719656	1.42321							NM_032299	DCUN1D5	0.00339401	-1.28389
NR_002988	SNORA74B	0.030276	1.15553		NM_001039397	TBC1D28	0.00720121	1.25644							NM_001949	E2F3	0.00339505	3.12956
NM_018321	BRIX1	0.03029	1.19527		NM_018485	C5AR2	0.00720135	1.16895							NM_013275	ANKRD11	0.00339865	1.20607
NM_004663	RAB11A	0.030338	1.45031		NM_001873	CPE	0.00720404	4.40578							NM_173791	PDZD8	0.00339876	-1.24044
NM_001039673	YIF1B	0.030367	1.27507		NM_199436	SPAST	0.00720851	1.37127							NM_006917	RXRG	0.00340621	2.87271
NM_024330	SLC27A3	0.030423	-1.09958		NM_001040448	DEFB131A/DEFB131B	0.00723653	1.19248							NM_024612	DHX40	0.00340675	1.7305
NM_004490	GRB14	0.030431	-1.36754		NM_016505	ZCCHC17	0.00724291	2.15308							NM_021924	CDHR5	0.00340684	1.23821
NM_058238	WNT7B	0.030461	1.11707		NM_005079	TPD52	0.00725243	1.35686							NM_001358	DHX15	0.00340823	-1.45302
NM_000896	CYP4F3	0.030583	1.18004		NM_031460	KCNK17	0.00725452	1.17859							NM_014899	RHOBTB3	0.00341075	-1.53975
NM_153369	MFSD4B	0.030593	1.09255		NM_017938	TMEM255A	0.00726623	1.27505							NM_138374	ZNF845	0.00341736	2.31974
NM_001992	F2R	0.030609	-1.23167		NM_033045	KRT84	0.00727631	1.49815							NR_003073	SNORD91B	0.00342269	2.38326
NM_001039649	ZMYM5	0.030626	1.0645		NM_001010984	SPRTN	0.00727817	1.38866							NM_052819	CARD14	0.00342391	1.62212
NM_001640	APEH	0.030776	-1.32216		NM_003342	UBE2G1	0.00728464	1.30233							NM_015420	DCAF13	0.00342499	-1.25788
NM_004448	ERBB2	0.030815	1.20462		NR_030413	mir-766	0.00730488	1.27937							NM_015139	SLC35D1	0.00342876	2.65531
NM_145730	AP1B1	0.030847	1.34002		NM_030758	OSBP2	0.00731046	1.14355							NR_000021	SNORD32A	0.00343747	1.19554
NM_024917	TRMT2B	0.030858	1.1065		NM_207397	CD164L2	0.00731357	1.26716							NM_018309	TBC1D23	0.00343898	-1.28337
NM_005687	FARSB	0.030863	-1.37423		NM_004555	NFATC3	0.00733202	1.72844							NM_022487	DCLRE1C	0.00344114	4.36931
NM_001008495	TMEM64	0.030863	1.11046		NM_001042532	COASY	0.00733902	1.65767							NM_012289	KEAP1	0.00344701	3.43758
NM_138376	TTC5	0.030869	1.24051		NM_021145	DMTF1	0.00734117	2.44102							NM_000527	LDLR	0.0034487	2.1145
NM_001099285	PTMA	0.030874	1.7735		NM_019029	CPVL	0.00734206	-1.26752							NM_198889	ANKRD17	0.0034505	4.80071
NM_153252	BRWD3	0.030906	1.09547		NM_001039613	IAH1	0.00734568	-1.29563							NM_198491	CIBAR2	0.00345246	1.1696
NM_170735	BDNF	0.030915	1.07733		NM_014468	VENTX	0.00735002	1.4742							NM_018137	PRMT6	0.00345266	2.62933
NM_032561	C22orf23	0.030959	1.09826		NM_003062	SLIT3	0.0073633	1.36522							AK001938	NRAD1	0.00345433	1.23367
NM_016208	VPS28	0.030959	1.47704		NM_170739	MRPL11	0.00736607	1.22617							NM_004597	SNRPD2	0.00345639	1.62644
NM_152344	LSM12	0.030965	1.18736		NM_152833	TMEM250	0.00736976	1.2262							NM_033540	MFN1	0.00345889	1.66697
NM_016097	IER3IP1	0.031028	1.08188		NM_001029996	CFAP221	0.00737513	1.55023							NM_001082488	DHRS4L1	0.0034597	-1.30094
NM_000868	HTR2C	0.031053	-1.08164		BC039553	RB1-DT	0.00738702	1.32776							NM_001500	GMDS	0.00346297	1.33453
NM_002938	RNF4	0.031066	1.10916		NM_002031	FRK	0.0074001	1.63104							NM_007167	ZMYM6	0.00346489	1.65256
XM_941223	KCNQ4	0.031086	-1.11366		NM_004123	GIP	0.00740265	1.25455							NM_145648	SLC15A4	0.00346527	5.27043
NR_003200	SNORD114-8	0.031135	1.12415		NM_001138	AGRP	0.00741409	1.15525							NM_153256	PROSER2	0.00346648	-1.19933
NM_003751	EIF3B	0.031138	1.18261		NM_001254	CDC6	0.00744296	1.11871							AF176921	NRG1	0.00347085	-1.28806
NM_004180	TANK	0.03122	1.44653		NM_153211	TTC39C	0.00745074	-1.26181							NM_012460	TIMM9	0.0034731	4.85705
NM_152359	CPT1C	0.031227	1.083		NM_001073	UGT2B11	0.00745322	-1.34475							NM_018246	CCDC25	0.00347332	1.36113
NM_015656	KIF26A	0.031229	-1.10552		NM_032590	KDM2B	0.00746282	2.55766							NM_005845	ABCC4	0.00347336	2.57274
NM_001531	MR1	0.031253	-1.10729		NM_001858	COL19A1	0.00746474	1.16579							NM_018697	LANCL2	0.00347376	1.8811
NM_001004727	OR4X2	0.031269	1.08525		NM_007317	KIF22	0.00747447	1.6437							NM_170736	KCNJ15	0.00347407	1.68286
NR_004388	SCARNA14	0.031277	1.25868		NM_002374	MAP2	0.00747644	1.25236							NM_021239	RBM25	0.00347956	-1.48259
AW661821	LOC105372672	0.031325	1.19567		NM_014613	FAF2	0.00748787	1.83178							NM_145804	ABTB2	0.00348019	-1.21426
NM_015029	POP1	0.031355	1.1068		NM_016123	IRAK4	0.00748951	1.19594							NM_052935	NT5C3B	0.00348391	2.19086
NM_018319	TDP1	0.031407	2.02869		DV080421	JAKMIP3	0.00750204	1.1322							NM_006344	CLEC10A	0.0034909	1.15014
NM_001099289	SH3RF3	0.031424	-1.10275		NM_004132	HABP2	0.00750312	-1.32172							NM_006302	MOGS	0.00349174	2.74184
NR_003573	ANXA2P2	0.031456	-1.23516		NM_001040011	SWI5	0.00750418	1.19835							XM_002342102	FOXO6	0.00350091	1.51465
NM_003003	SEC14L1	0.031465	1.34313		NM_032727	INA	0.00750484	1.10529							NM_001077639	NXPE4	0.00350314	1.34108
NM_001319	CSNK1G2	0.031533	1.61424		NM_032145	FBXO30	0.00751442	1.43648							NM_152604	ZNF383	0.00351249	1.65973
NM_178175	LHFPL1	0.031575	1.17324		NM_203488	ACYP1	0.007521	1.21848							NM_001014975	CFH	0.00351475	-1.52692
NM_031268	PDPK1	0.031592	1.26939		NM_004722	AP4M1	0.00754813	1.09936							NM_006107	LUC7L3	0.0035156	1.41256
NM_004556	NFKBIE	0.031669	-1.07629		NM_021095	SLC5A6	0.00754948	1.18237							NM_020124	IFNK	0.00351779	2.05027
NM_138930	DIABLO	0.031677	-1.08607		NM_005381	NCL	0.00757674	1.79762							NM_006660	CLPX	0.00351864	-1.24933
NM_020358	TRIM49/TRIM49C	0.031696	1.09235		NM_001014374	FAM99A	0.00757684	1.20582							NM_005796	NUTF2	0.00352005	2.68153
NM_001002836	ZNF787	0.031715	1.15877		NR_024480	LINC00887	0.0075781	1.2284							NM_203499	DDX42	0.00352225	6.04814
NM_015701	ERLEC1	0.031877	1.32471		NM_152851	MS4A6A	0.00760617	1.19446							NM_001002292	WLS	0.00352791	2.69597
XM_942402	AHCTF1	0.031944	1.10658		NM_138317	KCNK10	0.00761225	1.44404							NM_017423	GALNT7	0.0035307	-1.13136
NM_182704	SELENOV	0.032036	1.1359		NM_174909	TMEM167A	0.00762156	1.33978							NM_006360	EIF3M	0.00353668	-1.47323
NM_019004	ANKIB1	0.032071	1.73689		NM_022735	ACBD3	0.00765379	-1.37035							NM_024539	RNF128	0.00353979	1.49246
NM_133330	NSD2	0.032135	1.1199		NR_003217	SNORD114-24	0.00766098	1.24726							NR_002743	SNORD50A	0.00354498	1.17913
NM_000237	LPL	0.032149	1.11899		NR_003611	BMS1P1	0.00766449	2.28538							NM_000030	AGXT	0.0035458	-1.41746
NM_024079	ALG8	0.032177	1.14294		BX537514	CCNT1	0.00769519	1.8378							NM_025216	WNT10A	0.0035535	-1.18058
NM_000641	IL11	0.032193	1.10706		NM_025081	NYNRIN	0.00770342	1.99892							NR_003539	BRDTP1	0.00356532	-1.10924
NM_001326	CSTF3	0.032239	1.25489		NR_002140	OR6W1P	0.0077076	1.19402							NM_006137	CD7	0.00356678	1.61866
NR_030357	mir-627	0.032242	-1.10778		NM_199464	KCNRG	0.00771131	1.15221							NM_002493	NDUFB6	0.00356893	4.26177
NM_152868	KCNJ4	0.032341	-1.11665		NM_173584	CRACR2B	0.0077121	1.40052							NM_031273	TEX13B	0.0035739	1.33382
NM_007292	ACOX1	0.032435	-1.11378		NM_145258	LRRIQ3	0.00771377	1.3597							NM_014790	JAKMIP2	0.00357459	1.41991
NM_138451	IQCD	0.032435	1.09484		XM_001720766	CXorf51A/CXorf51B	0.00771688	1.14664							NM_014814	PSMD6	0.00358237	3.37505
NM_001017421	POTEKP	0.032444	1.87043		NM_181828	NF2	0.00771866	1.23747							NM_001006636	GTDC1	0.00358345	2.1091
XR_017929	LINC00473	0.032462	1.09716		NM_016592	GNAS	0.00774099	1.28782							NM_033445	H2AW	0.00358456	1.84195
NM_080670	SLC35A4	0.032529	1.21109		NM_002072	GNAQ	0.00776417	1.17436							NM_001814	CTSC	0.00358668	3.30029
NM_001010888	ZC3H12B	0.032533	-1.10583		NM_174937	TCERG1L	0.00776766	1.15646							NM_001966	EHHADH	0.00358897	1.22892
NM_173647	RNF149	0.03258	1.59184		NR_002447	SNORD24	0.00777594	1.36438							NM_025241	UBXN6	0.00359437	-1.49596
AA448469	LINC00841	0.032606	1.14517		NM_005272	GNAT2	0.00780407	1.38504							NM_133459	CCBE1	0.00359865	-1.92188
NM_004937	CTNS	0.032657	1.0941		NM_001032409	OAS1	0.00781879	1.69634							NM_003089	SNRNP70	0.00360712	4.00948
NM_207503	SEM1	0.032708	1.09655		NM_016487	MTRES1	0.00783855	1.30399							NM_015959	TMX2	0.00360903	4.34844
NM_001914	CYB5A	0.032752	-1.12686		NM_153498	CAMK1D	0.00785975	1.48991							NM_012112	TPX2	0.00361624	1.34441
NM_012308	KDM2A	0.03292	1.53351		NM_018930	PCDHB10	0.00786365	1.32518							NM_001983	ERCC1	0.00362224	-1.28844
NM_002922	RGS1	0.032929	1.10623		XR_017893	CACNG2	0.00790835	1.14393							NR_024564	SLC24A3-AS1	0.00362639	1.4553
NM_001083961	WDR62	0.032938	1.10095		NM_080593	H2BC12	0.00791828	1.61678							NM_033089	ZCCHC3	0.00362662	1.86034
NM_207118	GTF2H5	0.033047	1.77019		NM_025176	NINL	0.00793107	1.28769							AK127526	KCNH1	0.00362939	1.11744
NM_006076	AGFG2	0.03314	-1.16485		NM_003602	FKBP6	0.00793788	1.13075							NR_001591	TPTEP1	0.00363423	1.57436
NM_015397	DCAF12	0.033157	1.51635		NM_138426	GLCCI1	0.00794475	1.3289							NR_002815	TPTE2P6	0.00363625	-1.13414
NM_173641	EPHA10	0.033166	1.12381		NM_001007538	SHISA2	0.00795138	1.20332							NM_005147	DNAJA3	0.00363828	-1.67907
NM_015905	TRIM24	0.03321	1.14855		NM_001005165	OR52E4	0.00795865	1.16072							XR_040008	LOC644189	0.00364054	1.76204
NM_145863	ASB3/GPR75-ASB3	0.033288	1.11616		XM_927710	SMIM10L2B	0.00795909	1.47939							NM_006327	TIMM23	0.0036471	-1.52957
NM_003374	VDAC1	0.033343	1.63972		NR_003235	SNORD113-7	0.00795949	1.12615							NM_017768	LRRC40	0.00365374	1.24661
NM_018004	TMEM45A	0.03342	1.10633		NM_138615	DHX30	0.00796519	1.65613							XM_084868	TSPAN19	0.00365622	1.92951
NM_194071	CREB3L2	0.033442	1.38091		NM_144490	AKAP11	0.00798427	1.1925							NM_001037872	REV1	0.00366152	-1.2636
NM_145214	TRIM11	0.033444	-1.13192		NM_001013698	SMCO3	0.00799201	1.34102							NM_004538	NAP1L3	0.00366763	-1.19516
NM_002993	CXCL6	0.033453	1.10186		NM_001024647	RAB3IP	0.00800235	1.2832							NM_024315	TMEM243	0.00366949	6.12959
CR627208	LINC02554	0.033535	1.11823		NM_001707	BCL7B	0.00802113	1.11278							NM_018321	BRIX1	0.00367043	2.30264
NM_080868	ASB17	0.033588	1.12917		NM_017784	OSBPL10	0.00802532	1.37403							NM_002332	LRP1	0.0036717	1.39767
NM_001099415	POM121/POM121C	0.033606	1.14176		NM_018975	TERF2IP	0.00803243	2.32538							NM_003590	CUL3	0.00368242	1.84102
NM_203399	STMN1	0.033727	1.07951		NM_177543	PLPP2	0.0080368	1.13382							NM_001010938	TNK2	0.00368445	2.56021
NM_005431	XRCC2	0.033786	2.07543		NM_001503	GPLD1	0.00804909	1.80225							NM_001082619	PIH1D2	0.00368555	1.16329
NM_176801	ADD1	0.033804	1.32976		NM_007023	RAPGEF4	0.00805966	1.11551							NM_004344	CETN2	0.00369019	-1.78222
NM_001042631	SDHAF1	0.033817	1.11639		NM_005866	SIGMAR1	0.00807107	1.14467							XM_941223	KCNQ4	0.00369027	1.15456
NM_173341	PHF7	0.033886	1.11857		NM_001004065	PALM2AKAP2	0.00808498	1.32308							NR_029697	mir-129	0.00369318	1.35327
NM_001035518	CEP250	0.033894	1.08764		NM_001015883	MGAT2	0.00811422	1.23983							NM_007202	AKAP10	0.00369707	1.26833
NM_001080477	TENM3	0.033895	1.09046		NM_016533	NINJ2	0.00812325	-1.36723							NM_022105	DIDO1	0.00369881	-1.26421
NM_145233	ZNF625	0.033945	1.09964		NM_145004	ADAM32	0.00812381	1.15215							XM_926213	NBPF4/NBPF6	0.00370026	-1.14404
NM_000019	ACAT1	0.033954	1.32816		NM_138794	LYPLAL1	0.00813311	1.51523							NM_001009882	TUT4	0.00370044	4.5575
NM_022051	EGLN1	0.033957	-1.21304		NM_001002034	PHETA2	0.00815136	1.2065							NM_018224	COA1	0.00370098	1.62148
NM_022553	VPS52	0.034201	1.25473		XM_496317	ZNF284	0.00816116	-1.12813							NM_004261	SELENOF	0.00370514	-1.48809
BU587445	LINC01252	0.034214	-1.13184		NM_018042	SLFN12	0.00818381	1.11954							NM_001128591	PSMG4	0.00371549	-1.29322
NM_172220	CSF3	0.034225	1.12894		NM_014300	SEC11A	0.00821343	1.57184							NM_144679	TEPSIN	0.0037162	-1.33548
NM_005410	SELENOP	0.034259	-1.24934		NM_032484	GHDC	0.00823254	1.1475							NM_002739	PRKCG	0.00371687	2.18815
NM_033285	TP53INP1	0.034343	1.40371		NM_014009	FOXP3	0.0082396	1.28493							NM_198563	STIMATE	0.0037196	-1.13021
NR_002742	SNORD52	0.034349	1.09617		NM_014690	FAM131B	0.0082794	1.34959							NM_001079514	UBN1	0.00372127	-1.39264
NM_006234	POLR2J	0.034377	1.09706		NM_207502	LINC00242	0.0082813	1.23135							NM_019055	ROBO4	0.00372282	1.70245
NM_144591	BORCS7	0.034395	1.28464		NM_022372	MLST8	0.00828584	1.26732							NM_004490	GRB14	0.00372806	1.45256
NM_032389	ARFGAP2	0.034407	1.236		NM_006555	YKT6	0.00829336	1.444							NM_138376	TTC5	0.00373146	-1.3568
NM_024926	TTC26	0.034448	-1.11546		NM_002993	CXCL6	0.00831303	1.26738							NM_004660	DDX3Y	0.00373514	1.45378
NM_182578	THEM5	0.034466	1.08806		NM_198046	ZDHHC16	0.00831879	1.18506							NM_001080479	ARHGEF28	0.00373578	-1.13656
NM_139157	DENND2B	0.034473	1.12793		NM_152321	ERP27	0.00834135	1.2796							NM_015526	CLIP3	0.00373643	5.92357
NM_152542	PPM1K	0.034478	1.09521		NM_001003397	TPD52L1	0.00834641	2.30664							AK094729	PACRG-AS1	0.00373795	1.41766
NM_004609	TCF15	0.034542	-1.07089		NM_194460	RNF126	0.00834742	1.39511							NM_201444	DGKA	0.00373886	1.30498
NM_006537	USP3	0.034578	-1.11532		XR_001421	TSPY26P	0.00836707	1.18717							XR_015669	LOC728554	0.00374005	-1.43494
[truncated: 3,153 more rows]

## Sheet: ST2 SkMus DEG
Analysis Ready Molecules SkMus MUNvCON Chow					Analysis Ready Molecules SkMus MUNvCON HFHS					Analysis Ready Molecules SkMus CON HFHSvChow					Analysis Ready Molecules SkMus MUN HFHSvChow
ID	Symbol	Expr p-value	Expr Fold Change		ID	Symbol	Expr p-value	Expr Fold Change		ID	Symbol	Expr p-value	Expr Fold Change		ID	Symbol	Expr p-value	Expr Fold Change
NM_002373	MAP1A	9.27e-06	-1.49818		NM_006475	POSTN	4.68e-05	-2.72341		NM_001002018	HCFC1R1	5.54e-07	-1.66198		NM_170678	NMRK2	1.11e-05	-2.04092
NM_014067	MACROD1	4.28e-07	-1.48217		NM_032208	ANTXR1	0.000138407	-1.95551		XM_113912	DHRS7C	2.36e-06	-1.64133		NM_001825	CKMT2	9.46e-10	-1.6534
NM_148571	MRPL27	0.000109369	-1.44464		NM_006759	UGP2	3.97e-07	-1.71342		NM_000727	CACNG1	4.71e-09	-1.60266		NM_001005271	CHD3	5.78e-07	-1.6277
NM_181726	ANKRD37	3.79e-05	-1.44003		NM_020440	PTGFRN	9.12e-05	-1.64134		NR_000033	ESRRAP2	1.1e-08	-1.58048		NM_212552	BOLA3	3.57e-07	-1.52334
NM_173201	ATP2A1	3.28e-05	-1.37283		NM_032145	FBXO30	2.46e-11	-1.58812		NM_024296	CCDC28B	1.55e-09	-1.56733		NM_020811	CARNS1	1.96e-07	-1.41968
NM_017431	PRKAG3	6.77e-05	-1.37223		NM_032905	RBM17	0.000185663	-1.54635		NM_153756	FNDC5	2.8e-05	-1.55787		NM_005175	ATP5MC1	1.14e-06	-1.40461
NM_001007275	DUSP13	4.84e-06	-1.36595		NM_021074	NDUFV2	4.82e-06	-1.53214		NM_004533	MYBPC2	5.52e-05	-1.55697		NM_080386	TUBA3C/TUBA3D	5.56e-05	-1.40437
NM_004656	BAP1	7.85e-07	-1.35183		NM_032557	USP38	3.9e-06	-1.50828		NM_014067	MACROD1	4.68e-08	-1.55159		NM_006946	SPTBN2	2.26e-08	-1.39594
NM_005451	PDLIM7	5.44e-05	-1.34626		NM_004369	COL6A3	7.41e-05	-1.47978		NM_014424	HSPB7	0.000128876	-1.54327		NM_018947	CYCS	3.22e-06	-1.38502
NM_001008485	SLC41A3	4.27e-05	-1.345		NM_006063	KLHL41	1.36e-07	-1.46506		NM_148571	MRPL27	1.36e-05	-1.53781		NM_001080393	GXYLT2	1.13e-07	-1.34993
NM_025230	DCAF11	3.26e-05	-1.32959		NM_173542	PLBD2	5.7e-08	-1.4602		NM_004641	MLLT10	6.74e-07	-1.52128		NM_138430	ADPRHL1	4.68e-08	-1.34917
NM_003494	DYSF	3.74e-06	-1.32709		NM_006790	MYOT	6.42e-05	-1.45847		NM_080702	BAG6	0.000176648	-1.50894		NM_144620	LRRC39	9.93e-06	-1.32857
NM_000727	CACNG1	8.73e-05	-1.31512		NM_001080433	CCDC85A	4.04e-05	-1.44721		NM_018083	ZNF358	5.31e-10	-1.50127		AJ420516	SMIM13	5.58e-09	-1.32739
NM_022473	ZNF106	3.03e-05	-1.30806		NM_002430	MN1	3.13e-05	-1.44051		NM_198274	SMYD1	7.69e-09	-1.4858		NM_017421	COQ3	4.58e-05	-1.31293
NM_172078	CAMK2B	2.88e-08	-1.30148		NM_003174	SVIL	7.34e-10	-1.43441		NM_000365	TPI1	3.19e-06	-1.48509		NM_004255	COX5A	2.65e-05	-1.30972
NM_002429	MMP19	8.34e-06	-1.3014		NM_016300	ARPP21	2.96e-13	-1.42439		NM_003957	BRSK2	5.15e-05	-1.47942		NM_006327	TIMM23	5.01e-05	-1.28991
NM_024294	ILRUN	8.42e-05	-1.29875		NM_017644	KLHL24	1.12e-06	-1.41648		NM_006012	CLPP	7.33e-06	-1.4634		NM_004550	NDUFS2	2.59e-06	-1.28403
NM_032334	UTP23	5.21e-05	-1.29338		NM_153020	RBM24	2.01e-10	-1.41435		NM_021134	MRPL23	0.000119865	-1.44894		NM_015112	MAST2	1.3e-05	-1.28257
NM_018083	ZNF358	9.69e-06	-1.29227		NM_016261	TUBD1	4.69e-06	-1.40807		NM_001825	CKMT2	1.27e-05	-1.44809		NM_024754	PTCD2	6.84e-07	-1.27841
NM_002478	MYOD1	3.12e-05	-1.28827		NM_003416	ZNF7	0.000211656	-1.4035		NM_004077	CS	1.32e-05	-1.44377		NM_198274	SMYD1	1.55e-05	-1.27181
NM_016172	UBAC1	4.67e-09	-1.28771		NM_015905	TRIM24	1.97e-05	-1.38822		NM_007103	NDUFV1	8.06e-06	-1.44062		NM_005002	NDUFA9	1.09e-05	-1.26927
NM_001080510	METTL23	2.63e-07	-1.28396		NM_152352	FAM210A	2.79e-06	-1.38769		NM_001003684	UQCR10	6.44e-07	-1.43712		NM_016292	TRAP1	2.98e-05	-1.26389
NM_203440	FRA10AC1	8.31e-08	-1.27584		NM_001257	CDH13	2.25e-07	-1.38741		NM_024294	ILRUN	5.7e-07	-1.42851		NM_207324	SPACA6	1.28e-05	-1.25034
NM_001624	CRYBG1	9.84e-07	-1.27518		NM_024622	FASTKD1	6.83e-06	-1.37791		NM_005451	PDLIM7	3.48e-06	-1.42819		NM_003850	SUCLA2	1.76e-06	-1.24499
NM_024344	CAPN3	2.52e-05	-1.26512		NM_004272	HOMER1	1.85e-06	-1.3694		NM_024407	NDUFS7	2.68e-06	-1.42216		NM_032558	MFSD14B	4.25e-05	-1.22552
NM_004831	MED26	6.78e-05	-1.25705		NM_020371	AVEN	0.000159031	-1.36789		NM_001151	SLC25A4	1.85e-07	-1.419		NM_001006683	SPIN2A/SPIN2B	1.59e-05	-1.21625
NM_001098418	GAGE1 (includes others)	0.000121265	-1.25593		NM_001046	SLC12A2	0.000104295	-1.36513		NM_005038	PPID	0.000278782	-1.41232		NM_001085458	CTNND1	3.22e-05	-1.2088
NM_015332	NUDCD3	4.38e-06	-1.24331		NM_016093	RPL26L1	3.32e-05	-1.36483		NM_020707	HHATL	9.47e-09	-1.40305		NM_001085375	C1orf226	2.06e-05	1.25614
NM_015311	OBSL1	3.88e-06	-1.24051		NM_015028	TNIK	0.000111353	-1.36305		NM_079420	MYL1	0.00011624	-1.40059		NM_138352	SAMD1	1.23e-05	1.28377
NR_031730	mir-1909	2.78e-05	-1.23848		NM_002501	NFIX	2.45e-09	-1.35917		NM_001003892	DUSP29	4.02e-06	-1.39736		NM_012213	MLYCD	4.09e-06	1.33576
NM_018067	MAP7D1	3.73e-05	-1.23686		NM_017794	FOCAD	6.08e-05	-1.35271		NM_001100	ACTA1	1.73e-05	-1.39712		NM_006997	TACC2	4.8e-10	1.44062
NM_000380	XPA	0.000109402	-1.22589		XM_939337	RBM20	1.12e-06	-1.35146		NM_133489	SLC26A10	1.4e-09	-1.38934		NM_001007533	PPP1R27	8.75e-06	1.53398
NM_020447	FAM219B	3.1e-05	-1.21499		NM_032854	CORO6	2.1e-05	-1.34678		NM_004635	MAPKAPK3	1.68e-06	-1.38701		NM_207348	SLC25A34	8.66e-10	1.53497
NR_002786	CIDECP1	7.62e-06	-1.21		NM_018343	RIOK2	2.14e-05	-1.34522		NM_005175	ATP5MC1	5.19e-05	-1.38556		NM_001540	HSPB1	9.52e-06	1.5469
NM_004933	CDH15	1.78e-05	-1.20675		NM_005935	AFF1	8.7e-06	-1.3397		NM_004889	ATP5MF	0.0002967	-1.38179		NM_003940	USP13	1.44e-05	-1.18476
NM_004006	DMD	7.11e-06	1.20746		NM_021970	LAMTOR3	0.000213347	-1.3384		NM_016364	DUSP13	1.12e-07	-1.37929		NM_001151	SLC25A4	3.51e-05	-1.17957
NM_001018050	POLR3H	0.000100702	1.20832		NM_007066	PKIG	0.000159398	-1.33662		NM_001034833	NHP2	2.95e-07	-1.37769		NM_138286	ZNF681	2.27e-05	-1.176
NM_013370	OSGIN1	0.000116485	1.20973		NM_004114	FGF13	1.47e-06	-1.33302		NM_015332	NUDCD3	1.01e-09	-1.3732		NM_002811	PSMD7	5.06e-05	1.1716
NM_177951	PPM1A	9.58e-05	1.2102		NM_032810	ATAD1	1.56e-05	-1.33073		NM_005834	TIMM17B	5.32e-05	-1.37264		NR_003521	WHAMMP3	1.94e-05	1.18172
NM_002316	LMX1B	1.24e-05	1.21352		NM_018158	SLC4A1AP	1.69e-05	-1.31153		NM_000290	PGAM2	5.74e-07	-1.37172		NM_001012425	C1orf146	1.09e-05	1.18935
NR_003674	FGF7P6	0.000143875	1.21362		NM_018287	ARHGAP12	2.62e-05	-1.31139		NM_000380	XPA	4.94e-08	-1.36993		NM_006336	ZER1	3.22e-05	1.19878
NM_001370	DNAH6	1.13e-05	1.23653		NM_002013	FKBP3	2.9e-07	-1.30985		NM_002046	GAPDH	7.63e-07	-1.36941		NM_001916	CYC1	7.26e-05	-1.26167
NM_001085458	CTNND1	1.23e-05	1.23673		NM_001483	NIPSNAP2	7.88e-05	-1.3067		NM_007367	RALY	7.79e-05	-1.36413		NM_144729	DUSP10	7.65e-05	1.39913
NM_001097635	GCNT1	6.84e-06	1.24434		NM_006327	TIMM23	2.18e-05	-1.30483		NM_203288	RP9	4.06e-06	-1.36328		NM_145034	TOR1AIP2	8.76e-05	1.21916
AJ420516	SMIM13	4.33e-06	1.24545		NM_001037175	SUSD4	2.31e-06	-1.30122		NM_002496	NDUFS8	2.24e-05	-1.36006		NM_001004058	OR8K5	9.76e-05	-1.19935
NM_001008390	CGGBP1	8.27e-05	1.24684		NM_032848	RITA1	1.31e-05	-1.29955		NM_001864	COX7A1	7.42e-06	-1.35873		NM_152342	CDYL2	9.84e-05	-1.20236
NM_017909	RMND1	8.72e-05	1.24772		NM_002081	GPC1	2.63e-08	-1.29536		NM_018067	MAP7D1	4.43e-08	-1.35684		NR_023391	CYP4F30P	0.000103154	1.19996
NM_138286	ZNF681	1.28e-07	1.25135		NM_004053	BYSL	1.66e-05	-1.29467		NM_001810	CENPB	3.64e-05	-1.35614		NM_016617	UFM1	0.000104553	-1.19586
NM_016014	ABHD17B	8.44e-05	1.25472		NM_001114979	TP63	1.7e-06	-1.28933		NM_203402	FITM1	4.47e-07	-1.35538		NM_016138	COQ7	0.000106994	-1.17892
NM_173807	CATSPERE	9.16e-05	1.25654		NM_015462	NOL11	5.04e-05	-1.28747		NM_005803	FLOT1	2.02e-05	-1.35308		NM_005192	CDKN3	0.000107816	-1.26506
NM_002013	FKBP3	9.34e-05	1.26273		NM_018244	UQCC1	7.34e-05	-1.28448		NM_025230	DCAF11	1.49e-05	-1.35033		NM_002496	NDUFS8	0.000108283	-1.29
NM_001032287	NR2C1	0.000136681	1.2643		NM_024120	NDUFAF5	7.58e-07	-1.28397		NM_016172	UBAC1	3.92e-11	-1.34845		NM_001033561	PHF12	0.000109868	-1.25508
NM_003850	SUCLA2	1.32e-06	1.26449		NM_030751	ZEB1	6.02e-07	-1.28358		NM_032960	MAPKAPK2	1.53e-05	-1.34424		NM_005917	MDH1	0.000120405	-1.44232
NM_003477	PDHX	7.31e-05	1.26544		NM_133466	ZFP82	5.1e-06	-1.28255		NM_023937	MRPL34	5.32e-07	-1.34155		NM_213636	PDLIM7	0.000120718	-1.32134
NM_001392	DTNA	1.33e-10	1.27171		NM_001006639	TCEAL1	0.000216436	-1.28247		NR_001561	CYCSP55	0.000514905	-1.34149		NM_000417	IL2RA	0.000121935	-1.2227
NM_003722	TP63	3.87e-05	1.27631		NM_004136	IREB2	5.98e-06	-1.28041		NM_001532	SLC29A2	1.41e-07	-1.33416		NM_000232	SGCB	0.000128112	1.21289
NM_007152	ZNF195	2.69e-05	1.28422		NM_000916	OXTR	2.53e-05	-1.27614		NM_001687	ATP5F1D	7.87e-05	-1.33028		NM_001018102	POLR2M	0.000130056	1.20737
NM_007042	RPP14	2.95e-05	1.28521		NM_144620	LRRC39	0.000185465	-1.27396		NM_182574	MAMSTR	9.45e-08	-1.32419		NM_001080433	CCDC85A	0.000135756	-1.41322
NM_001931	DLAT	0.000115435	1.28805		NM_016238	ANAPC7	0.000216598	-1.27376		NM_020187	HMCES	1.01e-06	-1.32332		NM_020312	COQ9	0.000136093	-1.28072
NM_133646	MAP3K20	9.75e-10	1.2949		NM_018999	CCSER2	1.33e-05	-1.27088		NM_024095	ASB8	0.000191728	-1.31966		NM_018949	UTS2R	0.000138109	1.23892
NM_002495	NDUFS4	3.47e-05	1.29562		NM_015358	MORC3	0.000218576	-1.26807		NM_022742	CCDC136	8.59e-06	-1.3196		NM_022549	FEZ1	0.000144466	-1.29148
NM_015942	MTERF3	5.88e-06	1.30438		NM_153453	VGLL2	5.49e-06	-1.26507		NM_001003796	SNU13	0.000552402	-1.31701		NM_023918	TAS2R8	0.000145323	-1.16809
NM_032359	CMSS1	9.67e-05	1.30579		NM_003010	MAP2K4	0.000175336	-1.26309		NM_022165	LIN7B	1.21e-06	-1.31683		NM_152393	KLHL40	0.00014559	1.50621
NM_001003803	DMAC2L	7.47e-07	1.32609		XM_001717944	TMPO-AS1	7.65e-06	-1.26271		NM_199141	CARM1	1.47e-05	-1.31568		NR_002198	ST13P7	0.000160959	-1.2391
NM_015382	HECTD1	6.79e-05	1.33936		NM_139343	BIN1	9.1e-05	-1.26073		NM_187841	TRIM54	2.4e-06	-1.31341		XM_940367	MROH5	0.000165207	1.19874
NM_024754	PTCD2	6.16e-08	1.34074		NM_001012337	ROPN1B	0.00022652	-1.25922		NM_002541	OGDH	0.000502516	-1.31133		NM_006011	ST8SIA2	0.000168302	1.26963
NM_003940	USP13	6.35e-11	1.3562		NM_015025	MYT1L	1.2e-05	-1.2578		NM_006946	SPTBN2	2.33e-05	-1.30781		NM_199129	PEDS1	0.000178061	-1.16718
NM_005192	CDKN3	3.87e-06	1.36328		NM_177402	SYT2	2.11e-06	-1.25285		NM_016952	CDON	3.29e-05	-1.3068		NM_001033056	GLUL	0.000178815	1.18506
NM_152423	PWWP3B	2.26e-06	1.36339		NM_001008938	CKAP5	8.08e-06	-1.25229		NM_004541	NDUFA1	2.9e-05	-1.30542		NM_018244	UQCC1	0.000187611	-1.27709
NM_003174	SVIL	7.01e-06	1.37289		NM_001035247	UFD1	4.22e-06	-1.25186		NM_206901	RTN2	9.44e-06	-1.30509		NM_175868	MAGEA3/MAGEA6	0.000188018	1.21179
NM_002612	PDK4	5.02e-05	1.37585		NM_012475	USP21	5.43e-06	-1.25129		NM_024344	CAPN3	3.87e-06	-1.30189		NM_006796	AFG3L2	0.000193331	-1.24588
NM_012069	ATP1B4	1.01e-05	1.38974		NM_004543	NEB	7.83e-08	-1.25076		NM_006476	ATP5MG	0.00048755	-1.29897		NM_000325	PITX2	0.000195814	1.16899
NM_012388	BLOC1S6	7.55e-07	1.4124		NM_000390	CHM	6.07e-05	-1.24682		NM_001008485	SLC41A3	0.000221739	-1.29803		NM_003731	SSNA1	0.000202457	-1.21762
NM_015097	CLASP2	6.13e-06	1.41515		NM_032299	DCUN1D5	0.00017207	-1.24157		NM_004668	MGAM	0.000172921	-1.29098		NM_001991	EZH1	0.000210164	1.21077
NM_212552	BOLA3	1.43e-05	1.43165		NM_001616	ACVR2A	1.64e-06	-1.24086		NM_001040709	SYPL2	2.23e-05	-1.29041		NM_020205	OTUD7B	0.000230808	-1.18264
NM_022459	XPO4	6.28e-05	1.44366		NM_005973	PRCC	9.16e-06	-1.24052		NM_001011703	MVB12B	5.92e-05	-1.28807		NM_001032297	ZNF658B	0.000231803	-1.19963
NM_016300	ARPP21	1.19e-07	1.4563		NM_004329	BMPR1A	1.22e-05	-1.24018		NM_005609	PYGM	2.87e-05	-1.28535		NM_002258	KLRB1	0.000236051	-1.18196
NM_002489	NDUFA4	2.03e-05	1.50352		NM_134445	CD99L2	6.31e-05	-1.23331		NM_016150	ASB2	3.97e-05	-1.28023		NM_003285	TNR	0.000243544	-1.14623
NM_006789	APOBEC2	5e-05	1.50935		NM_015386	COG4	3.34e-05	-1.23164		XR_001228	CIDECP1	1.55e-06	-1.27822		NM_004165	RRAD	0.000245635	1.52497
NM_203504	G3BP2	8.03e-06	1.50947		NM_001011538	RPL21P44	1.21e-07	-1.23086		NM_020811	CARNS1	0.000133174	-1.27618		NM_001003892	DUSP29	0.000246801	-1.30789
NM_006063	KLHL41	8.94e-06	1.51556		AJ420516	SMIM13	2.09e-05	-1.22915		NM_018838	NDUFA12	0.000106906	-1.27532		NM_014575	SCHIP1	0.000253918	1.25601
NM_003489	NRIP1	5.95e-07	1.52427		NM_016071	MRPS33	0.000181948	-1.22827		XM_937757	AKR1C1/AKR1C2	3.89e-07	-1.27518		NR_024392	HSPB1P1	0.00025554	1.52135
NM_007008	RTN4	0.000156046	1.56723		NM_022912	REEP1	7.01e-06	-1.22802		XM_296817	C16orf96	5.12e-05	-1.27384		NM_138573	NRG4	0.000255559	-1.31843
NM_006823	PKIA	5.21e-06	2.88405		NM_021217	ZNF77	0.000131832	-1.22759		NM_004890	SPAG7	0.000115386	-1.27139		NM_002635	SLC25A3	0.000256881	-1.29565
NM_001458	FLNC	8.97e-05	-1.19751		NM_020701	ISY1	0.000172031	-1.22563		NM_002493	NDUFB6	0.000571743	-1.26675		NM_021926	ALX4	0.000258914	-1.15649
NM_004234	ZNF235	6.13e-05	-1.19133		NM_001418	EIF4G2	6.21e-05	-1.22346		NM_172080	CAMK2B	2.54e-07	-1.2658		NM_012241	SIRT5	0.000261512	-1.19356
NM_003524	H2BC9	0.000117235	-1.18363		NM_014342	MTCH2	0.000216423	-1.21185		NM_005837	POP7	0.000301171	-1.26407		NM_007098	CLTCL1	0.000272165	1.17124
NR_003654	SCAND2P	0.000137316	1.17489		NM_199247	CACNB1	6.23e-05	-1.21149		NM_031298	EMC6	0.000532585	-1.26353		NM_003477	PDHX	0.000273966	-1.22297
NM_018931	PCDHB11	0.000130714	1.1793		NM_032368	LZIC	0.000177787	-1.20977		NM_012130	CLDN14	0.000405074	-1.26294		NM_001024855	ZNF197	0.00027911	-1.4216
NR_029906	mir-345	0.000102348	1.18197		NM_001040214	NKAIN2	3.99e-05	-1.2096		NM_022351	NECAB1	0.000412154	-1.26214		NM_004272	HOMER1	0.000284378	-1.27418
XM_943431	VCX/VCX3A	3.29e-05	1.19002		NM_025027	ZNF606	3.4e-05	-1.20765		NM_001039783	TXNRD3	0.000247475	-1.26201		NR_002308	UQCRBP1	0.000289708	-1.27575
NM_002469	MYF6	6.66e-05	1.19955		NM_015069	ZNF423	3.71e-05	-1.20302		NR_023387	ABCC6P2	0.000186027	-1.26177		NM_144994	ANKRD23	0.000292881	1.19354
NM_181706	DNAJC24	0.000163221	1.29229		NM_024553	VPS50	9.97e-05	-1.20169		NM_003583	DYRK2	5.55e-06	-1.26042		NR_031730	mir-1909	0.00029683	1.19403
NM_005087	FXR1	0.000165209	1.21863		NM_015906	TRIM33	7.72e-06	1.20584		NM_021012	KCNJ12	5.27e-05	-1.258		NM_020744	MTA3	0.000306289	-1.24137
NM_032120	RBM48	0.000170246	1.23922		NM_002811	PSMD7	3.09e-06	1.20621		NM_021008	DEAF1	9.13e-06	-1.25344		XR_015669	LOC728554	0.000308948	-1.19731
NM_012062	DNM1L	0.000176078	1.31031		NM_003286	TOP1	5.55e-05	1.20886		NM_020447	FAM219B	2.6e-06	-1.25335		NM_016260	IKZF2	0.000309232	1.22859
NM_015900	PLA1A	0.000180171	-1.94353		NM_001317	CSH1/CSH2	0.000130038	1.21265		NM_001031703	ELP6	3.11e-05	-1.25217		NM_002495	NDUFS4	0.000315945	-1.23037
NM_001017917	CYB561	0.000182837	-1.26086		NM_001004702	OR4C3	8.01e-05	1.21383		NM_002347	LY6H	1.07e-05	-1.25126		NM_003234	TFRC	0.000329994	-1.44265
NM_014038	BZW2	0.000185456	1.17443		NM_182483	NSFL1C	0.000144318	1.21429		NM_013301	CCDC106	0.000281597	-1.25065		NM_139283	PPTC7	0.000339965	-1.34763
NM_006575	MAP4K5	0.000192106	1.26085		NM_001008658	TUBGCP6	0.00016549	1.21438		NM_014652	IPO13	1.93e-05	-1.24875		NM_003938	AP3D1	0.000342857	-1.19405
NM_138403	MYL10	0.00019232	1.76293		NM_024917	TRMT2B	0.000189854	1.21518		NM_005854	RAMP2	9.55e-05	-1.2466		NR_003674	FGF7P6	0.000345367	-1.18669
NM_194327	LGALS3	0.000194466	1.1982		NM_144599	NIPA1	0.000134919	1.21558		XM_496502	POM121L9P	9.22e-05	-1.24638		NM_003705	SLC25A12	0.000363926	-1.17684
NM_172070	UBR3	0.000195032	1.21173		XM_937286	SMTNL1	9.26e-05	1.21603		NM_182483	NSFL1C	3.52e-05	-1.24635		NM_198432	RGS12	0.00036409	1.15296
NM_004969	IDE	0.000196991	1.27366		NM_002297	LCN1	3.47e-05	1.21612		NM_152365	KDF1	0.000155669	-1.24484		NR_003134	VN1R17P	0.00036465	1.17896
NM_153759	DNMT3A	0.000197877	1.22086		NM_020654	SENP7	0.000224048	1.21663		NM_005205	COX6A2	0.000235791	-1.24411		NM_032359	CMSS1	0.000372281	-1.25389
NM_022742	CCDC136	0.000199537	-1.24894		NM_032981	DTNA	1.95e-05	1.2171		NM_198562	C3orf62	3.79e-05	-1.24205		NM_000249	MLH1	0.000375701	-1.18228
NM_020187	HMCES	0.000201464	-1.22079		NM_145861	EDARADD	6.91e-05	1.21951		NM_130388	ASB12	0.000557292	-1.24106		NM_001483	NIPSNAP2	0.000393017	-1.27322
NM_001005211	OR9I1	0.000204034	1.25865		NM_001097616	GPR89A/GPR89B	1.37e-06	1.22149		NM_152448	TERB2	0.000471106	-1.24101		NM_152680	TMEM154	0.000398436	-1.18126
NM_032816	CEP89	0.00020479	1.21774		NM_032236	USP48	4.13e-05	1.2216		NM_139137	KCNC2	1.65e-05	-1.23784		NM_000344	SMN1/SMN2	0.000402616	1.19985
NM_144488	RGS3	0.000215792	-1.20434		NM_024526	EPS8L3	1.92e-05	1.22496		NM_003275	TMOD1	1.25e-06	-1.23754		NM_032402	PCDHGC3	0.000409321	-1.18654
NM_138430	ADPRHL1	0.000216234	1.21382		NM_001991	EZH1	6.52e-05	1.23247		NM_001017917	CYB561	0.000506052	-1.23662		NM_015906	TRIM33	0.000423135	1.15196
NM_001927	DES	0.000225892	-1.23662		NM_080703	BAG6	7.18e-05	1.23489		NM_003494	DYSF	0.000288023	-1.23321		NM_181515	MRPL21	0.000430858	-1.24523
NM_022051	EGLN1	0.000243101	1.29071		NM_002536	TBC1D25	7.17e-05	1.24296		NR_031730	mir-1909	4.19e-05	-1.2313		NM_006467	POLR3G	0.000438114	1.18986
NM_207324	SPACA6	0.000251793	1.21001		NM_004803	SLC22A14	0.000189346	1.2436		NM_024754	PTCD2	0.000220237	-1.22624		NM_153270	KLHL34	0.000439326	1.40454
NM_001483	NIPSNAP2	0.000254054	1.30337		AF088007	PRKCQ-AS1	0.000204874	1.24369		NM_017758	ALKBH5	0.000326833	-1.22501		NM_032970	SEC22C	0.000448292	1.19134
NM_001097616	GPR89A/GPR89B	0.000255424	1.18025		NM_000289	PFKM	9.51e-05	1.25669		NR_002776	MCM3AP-AS1	0.000111625	-1.22369		NM_181042	PBRM1	0.000452279	-1.19597
NM_003285	TNR	0.000263299	1.15343		NM_017758	ALKBH5	1.44e-05	1.26296		NM_000415	IAPP	2.41e-05	-1.22352		NM_014332	SMPX	0.000491621	-1.20029
NM_033087	ALG2	0.00026755	1.20941		NM_018949	UTS2R	3.64e-05	1.26627		NM_198129	LAMA3	0.000408327	-1.2232		NM_007029	STMN2	0.000496936	1.19175
NM_014220	TM4SF1	0.000267782	-1.21081		NM_213654	ARMC8	4.95e-05	1.26962		NM_005480	TROAP	1.08e-05	-1.22088		NM_004733	SLC33A1	0.000507445	-1.23455
NM_016002	SCCPDH	0.00028456	-1.19629		NR_003134	VN1R17P	1.17e-06	1.27058		NM_203307	ZNF321P	0.000341052	-1.22083		NM_007216	HPS5	0.000507561	-1.21268
NM_001007247	ZNF599	0.000285368	-1.15501		NM_020707	HHATL	2.46e-05	1.27136		XR_017711	MTLN	0.000106355	-1.22061		NM_152723	CCDC89	0.000519416	-1.16784
NM_153020	RBM24	0.000285386	1.26002		NM_016037	UTP11	0.00017118	1.27576		NM_001080510	METTL23	2.12e-05	-1.21749		NM_138403	MYL10	0.000520353	-1.61846
NM_002441	MSH5	0.000290929	1.18622		NM_203402	FITM1	1.12e-05	1.29011		NM_139320	CHRFAM7A	1.66e-05	-1.21706		NM_182529	THAP5	0.000521903	1.1393
NM_024051	GGCT	0.00029325	1.1922		NM_152380	TBX15	0.000120262	1.29286		NM_015343	CTDNEP1	1.34e-05	-1.21544		NM_001085389	UNCX	0.000539913	-1.20505
NM_003377	VEGFB	0.000297234	1.2674		NM_020211	RGMA	0.000157935	1.3004		NM_025244	TSGA10	0.000373503	-1.21431		XM_942051	RHCE/RHD	0.000564127	1.14038
NM_017530	ZNF821	0.000316014	-1.21961		NM_002611	PDK2	8.51e-07	1.31026		NM_024031	PRR14	8.34e-05	-1.21346		NM_183242	BTBD8	0.000565602	-1.18076
XM_940457	CRTAP	0.000325751	-1.15264		NM_207348	SLC25A34	8.12e-06	1.31916		NM_002897	RBMS1	0.000177134	-1.21158		NM_030964	SPRY4	0.00057011	-1.16052
NR_029691	mir-9	0.000326037	1.19095		NM_024095	ASB8	9.07e-05	1.32104		NM_004240	TRIP10	0.000373196	-1.21046		NM_194293	XIRP1	0.000570405	2.53608
NM_032262	TMEM191A	0.000326244	-1.18354		NM_018083	ZNF358	9.44e-06	1.32419		NM_181484	ZGPAT	0.000106459	-1.20797		NM_001039763	TMEM232	0.000571373	-1.16811
NM_032421	CLIP2	0.000336317	-1.19509		NM_001100	ACTA1	0.000161106	1.32887		NM_032981	DTNA	9.24e-05	-1.20688		NR_003654	SCAND2P	0.000571768	-1.14592
NM_002475	MYL6B	0.000343787	1.78997		XR_015850	LOC390705	3.4e-05	1.33695		NM_019036	HMGCLL1	0.00047882	-1.20564		NM_020761	RPTOR	0.000574279	-1.1732
NM_001033561	PHF12	0.000348125	-1.20575		NM_031472	TRPT1	0.000163075	1.33791		NM_058189	LINC01547	0.000540693	-1.2049		NM_133373	PLCD3	0.000578551	-1.23141
AK094582	LOC100130992	0.000352426	-1.15654		NM_014365	HSPB8	7.97e-05	1.34905		NM_004234	ZNF235	2.6e-05	-1.20376		NM_173505	ANKRD29	0.000588838	1.23142
NM_002635	SLC25A3	0.000355019	1.30458		NM_004641	MLLT10	4.7e-05	1.39854		NM_003716	CADPS	0.000350017	-1.20376		NM_019557	MTFR1L	0.000590671	-1.21204
NM_006590	USP39	0.000356976	-1.24062		NM_003957	BRSK2	0.000222031	1.41394		NM_203440	FRA10AC1	1.65e-05	-1.2036		NM_001040709	SYPL2	0.000597703	-1.24625
NM_021008	DEAF1	0.000365936	-1.18972		NM_006012	CLPP	1.59e-05	1.42368		NM_175902	OGFOD3	0.000375513	-1.2028		NM_002919	RFX3	0.000601784	1.20732
NM_139320	CHRFAM7A	0.000375926	-1.16968		NM_001007533	PPP1R27	0.000114006	1.42509		NM_004140	LLGL1	0.000248189	-1.20248		NM_213720	CHCHD10	0.000607082	-1.35769
NM_174917	ACSF3	0.000378808	-1.19982		NM_206861	TACC2	2.06e-08	1.43314		NM_203464	AK4	0.000114734	1.20083		NM_015069	ZNF423	0.00061894	-1.18368
NM_004272	HOMER1	0.000386337	1.2827		NM_001540	HSPB1	7.7e-05	1.45441		NM_003319	TTN	4.35e-05	1.20561		NM_032037	TSSK6	0.000620948	-1.18529
NM_004382	CRHR1	0.000387557	-1.26445		NM_182801	EGFLAM	5.25e-07	1.51963		NM_148909	OSBPL9	5.53e-06	1.20665		NM_001001957	OR2W3	0.000631375	1.22374
NM_004984	KIF5A	0.00038857	1.28008		NM_024512	LRRC2	0.00011235	1.68698		NM_152278	TCEAL7	1.76e-05	1.20837		NM_203331	CD59	0.000643635	-1.17811
NM_145166	ZBTB47	0.000389116	-1.15811		NM_032256	TMEM117	0.000187121	-1.19131		NM_020873	LRRN1	0.000353877	1.20851		NM_001005526	SF3B1	0.000648482	-1.19989
NM_018890	RAC1	0.000397531	-1.23378		NM_016370	RAB9B	0.000150218	-1.18893		NM_012475	USP21	0.000149758	1.20881		NM_212554	EEF1AKMT2	0.000651322	-1.17932
NM_004729	ZBED1	0.000403172	-1.18826		NM_172078	CAMK2B	0.000111114	-1.18483		NM_020657	ZNF304	0.000252609	1.20933		NM_145891	RBFOX1	0.000656801	1.17359
NM_006023	CDC123	0.000404385	1.48204		NM_031231	NECAB3	0.00011624	-1.18154		NM_014991	WDFY3	0.000190589	1.21148		NM_014985	CEP152	0.000669079	-1.16972
NR_024478	LINC01512	0.000407177	-1.23901		NM_015215	CAMTA1	0.000202174	-1.18068		NM_017435	SLCO1C1	0.000333291	1.21251		NM_004268	MED17	0.000682785	-1.12828
NM_001080401	PPM1N	0.000415151	-1.22918		NM_178124	EOLA1/EOLA2	9.97e-05	-1.17949		NM_004329	BMPR1A	0.000102431	1.21733		NM_174856	IDH3B	0.000685602	-1.21185
NM_014424	HSPB7	0.00042677	-1.47502		NM_003642	HAT1	0.000162693	-1.17116		NM_001024808	BCL7A	1.94e-05	1.21877		NM_001532	SLC29A2	0.000688862	-1.19787
NR_003266	LOC220729	0.000442802	-1.19886		NM_004100	EYA4	4.1e-05	-1.16886		NM_016071	MRPS33	0.000500867	1.22004		NM_003281	TNNI1	0.000692443	-1.38111
NM_181339	IL24	0.00044823	-1.21018		NM_152605	ZNF781	0.000120818	-1.16282		NM_014673	EMC2	0.000166233	1.2209		NM_020931	KIAA1586	0.000745207	-1.18308
NM_002758	MAP2K6	0.000470865	1.23989		NM_001018020	TPM1	9.53e-05	-1.13977		NM_000903	NQO1	7.01e-05	1.22564		NM_004588	SCN2B	0.000745278	-1.15477
NM_004114	FGF13	0.000481631	1.28672		NM_001005610	EDA	0.000159097	1.15507		NM_024120	NDUFAF5	5.88e-05	1.22604		NM_002397	MEF2C	0.000755973	1.22699
NM_003729	RTCA	0.000483354	1.25176		NR_003521	WHAMMP3	0.000142362	1.1569		NM_032042	FAM172A	0.000471863	1.22743		NM_025125	TMEM254	0.000767485	1.20912
NM_021111	RECK	0.000500006	1.19712		NM_206819	MYBPC1	0.000103017	1.15761		NM_019843	EIF4ENIF1	0.000409312	1.22842		NM_015386	COG4	0.000768661	-1.18495
BI830379	CACNA1C-AS4	0.000502587	1.2075		NM_014323	PATZ1	0.000104338	1.16505		XM_946052	PSMD12	0.000437333	1.22918		XM_001129427	MUC5B	0.000781564	-1.16987
NM_022727	TRMT2A	0.000509545	-1.18445		NM_015085	RAP1GAP2	8.22e-05	1.16669		NM_004747	DLG5	0.000224762	1.23169		NM_001458	FLNC	0.000798716	1.15951
NM_199141	CARM1	0.000510141	-1.23325		NM_001018050	POLR3H	0.000141487	1.18672		NM_001035247	UFD1	2.85e-05	1.23478		NM_016468	COX16	0.000798902	-1.20977
NM_017549	EPDR1	0.000514747	1.3043		DB074408	LOC105375297	4.56e-05	1.19213		NM_016014	ABHD17B	0.000262235	1.23518		NM_003552	OR1D4	0.000799941	1.19711
NM_002046	GAPDH	0.000517307	-1.22453		XM_940367	MROH5	0.00021304	1.19442		NM_020701	ISY1	0.000203539	1.23571		NM_013453	SPANXB1 (includes others)	0.000804643	1.17104
NM_022823	FNDC4	0.000533006	-1.19787		NM_001003745	OR10A3	1.46e-05	1.19752		NM_001009182	GEMIN2	0.000375547	1.23659		BI830379	CACNA1C-AS4	0.000808215	-1.18679
NM_006828	ASCC3	0.000536355	1.2865		NM_182529	THAP5	4.18e-06	1.1992		NM_002814	PSMD10	0.000190909	1.23996		NM_018838	NDUFA12	0.000817509	-1.21994
NM_006116	TAB1	0.000536645	-1.25728		NM_018593	SLC16A10	0.000238694	-1.50625		NM_177951	PPM1A	9.83e-06	1.24091		NM_016300	ARPP21	0.000841355	-1.21987
NM_004111	FEN1	0.000541166	-1.19842		NM_022978	SERF1A/SERF1B	0.000244395	-1.15963		NM_018834	MATR3	0.000348308	1.24505		XM_934978	NBPF10 (includes others)	0.00084603	-1.15517
NM_022117	TSPYL2	0.000545301	-1.34024		NM_001011703	MVB12B	0.000253614	1.24843		NM_033117	RBM18	0.000281364	1.24752		XM_059166	DNAH14	0.000858981	-1.14812
NM_145004	ADAM32	0.000547653	-1.15827		NM_004671	PIAS2	0.000260557	-1.24157		NM_015215	CAMTA1	6.2e-06	1.2478		NM_006380	APPBP2	0.000860387	-1.18319
NM_144964	TRMT10B	0.000548569	-1.1526		NM_024105	ALG12	0.00026573	1.20174		NM_003729	RTCA	0.000518163	1.25033		NM_001080488	ONECUT3	0.00087305	-1.16611
NM_017941	C17orf80	0.000552999	1.18051		NM_020243	TOMM22	0.00027827	-1.29713		NM_002758	MAP2K6	0.000272919	1.25036		NM_012174	FBXW8	0.000887725	-1.17327
NM_003404	YWHAB	0.00056424	1.15509		NM_153270	KLHL34	0.000285765	1.42423		NM_145312	ZNF485	6.7e-05	1.2508		NM_024407	NDUFS7	0.000896055	-1.23519
NM_020549	CHAT	0.000567527	-1.24175		NM_001017417	CT45A1 (includes others)	0.000285953	1.15026		NM_018846	KLHL7	0.000302546	1.25097		NM_020236	MRPL1	0.000897519	-1.19377
NM_000445	PLEC	0.000574792	-1.20747		NM_001099777	SLC66A1L	0.000288078	1.17523		NM_015294	TRIM37	1.46e-05	1.25111		AB231740	OR5G5P	0.000916545	-1.17703
NM_014247	RAPGEF2	0.000588924	1.54047		NM_133259	LRPPRC	0.000294431	1.25969		NM_006449	CDC42EP3	2.79e-05	1.25175		NM_004095	EIF4EBP1	0.000918637	-1.16914
NM_005480	TROAP	0.000597559	-1.16059		NM_173165	NFATC3	0.000297248	1.28699		NM_015132	SNX13	0.000132072	1.25232		NM_004803	SLC22A14	0.000926849	1.20841
BU569300	FSD1L	0.000605576	-1.25443		NM_015879	ST8SIA3	0.00030564	1.18657		NM_030752	TCP1	0.000474158	1.25253		NM_145257	CCSAP	0.000929317	1.1522
BG818719	GRIK3	0.000611977	1.20788		NM_002046	GAPDH	0.00031162	1.24925		NM_003940	USP13	1.03e-06	1.2532		BC043003	NEK7	0.000938871	1.20744
NM_005854	RAMP2	0.000615088	-1.20783		NM_006463	STAMBP	0.000312858	1.14679		NM_001011538	RPL21P44	5.51e-08	1.25437		AA812958	LOC102723883	0.000950803	-1.16028
NM_017925	DENND4C	0.000619066	1.29558		NM_001042723	RYR1	0.000317417	1.19271		NM_032299	DCUN1D5	0.000183416	1.25491		NM_020151	STARD7	0.00095856	-1.28431
NM_015215	CAMTA1	0.000619676	1.18346		NM_014673	EMC2	0.000322262	-1.19653		NM_002876	RAD51C	0.000163703	1.25515		NM_016834	MAPT	0.000966693	1.16014
NR_024281	MIR124-1HG	0.000620637	-1.16353		NM_001010927	TIAM2	0.000329401	-1.18515		NM_004671	PIAS2	0.000271036	1.25543		NM_021111	RECK	0.000971774	-1.17414
NM_001007553	CSDE1	0.000645683	-1.22905		NM_016070	MRPS23	0.000335813	1.17512		NM_000390	CHM	7.95e-05	1.25634		NM_003286	TOP1	0.000972391	1.162
NM_005552	KLC1	0.000648097	-1.37185		NM_015221	DNMBP	0.000343941	1.18555		NM_006348	COG5	0.000478732	1.25728		NM_015566	FAM169A	0.00097984	-1.14799
NM_005014	OMD	0.000654247	1.19444		NM_001031703	ELP6	0.000346198	1.20412		NM_032246	MEX3B	8.04e-05	1.25834		BU188867	LOC100506691	0.000987243	-1.14689
NM_021821	MRPS35	0.000667655	1.31387		NM_130437	DYRK1A	0.000352623	-1.22861		NM_172374	IL4I1	7.08e-05	1.2592		NM_002316	LMX1B	0.00101751	-1.14081
NM_198562	C3orf62	0.000671951	-1.18853		AK055022	MICB-DT	0.000359082	1.1431		NM_139169	TRUB1	0.000216193	1.25937		NM_004979	KCND1	0.00103221	1.18001
NM_014614	PSME4	0.000684379	1.25151		NM_005025	SERPINI1	0.000361631	-1.21627		NM_004543	NEB	1.28e-07	1.2598		NM_004077	CS	0.00103407	-1.20082
NM_032227	TMEM164	0.00068833	1.18726		NM_005517	HMGN2	0.00037948	1.18011		NM_001012614	CTBP1	4.99e-05	1.26087		NM_014438	IL36B	0.00103774	1.13427
NM_138296	PTCRA	0.000695776	1.216		NM_003108	SOX11	0.000386186	-1.2973		NM_004136	IREB2	3.53e-05	1.26265		NM_021074	NDUFV2	0.00104142	-1.37166
XM_945619	SPG21	0.000699617	1.17917		NM_000254	MTR	0.000396709	-1.3632		NM_003995	NPR2	0.000139959	1.26379		NM_022363	LHX5	0.00105869	-1.1546
NM_007280	OIP5	0.000704261	1.24465		NM_014469	RBMXL2	0.000400651	1.20816		NM_007159	SLMAP	0.000189426	1.26385		BU517015	LOC101927421	0.00109851	-1.16362
NM_001004058	OR8K5	0.000707011	1.17657		NM_058229	FBXO32	0.000409935	-1.50419		NM_001037317	PLPPR5	4.37e-05	1.26613		NM_145863	ASB3/GPR75-ASB3	0.00111557	1.1946
XM_930439	SPDYE2 (includes others)	0.000708443	1.18975		NM_015112	MAST2	0.000411053	-1.22514		NM_021083	XK	0.000527439	1.26791		NM_138296	PTCRA	0.00113845	-1.19349
NM_145014	HYLS1	0.000729513	-1.19224		NM_006234	POLR2J	0.000416735	1.14552		NM_007106	UBL3	0.000174702	1.26817		NM_201381	PLEC	0.00114285	1.22615
NR_003144	ANP32AP1	0.000730175	-1.18424		NM_001001664	SPOPL	0.000416989	-1.23656		NM_002141	HOXA4	0.000324488	1.26901		NM_017649	CNNM2	0.0011507	-1.16432
NM_002969	MAPK12	0.00073511	-1.20165		NM_017913	CDC37L1	0.000420851	-1.25418		NM_005935	AFF1	0.000306019	1.26923		NM_021047	ZNF253	0.00117429	-1.12685
NM_001006683	SPIN2A/SPIN2B	0.000745161	1.16686		BX538337	CLOCK	0.000428967	-1.23481		NM_017913	CDC37L1	0.000418886	1.27006		NM_000538	RFXAP	0.00117506	-1.15214
NM_178815	ARL5B	0.000745211	1.18242		NM_020312	COQ9	0.000429204	-1.25766		NM_018999	CCSER2	3.17e-05	1.2701		NM_021202	TP53INP2	0.00118598	-1.31134
XM_085463	BICDL2	0.000747049	-1.19566		NR_031730	mir-1909	0.000438089	1.18711		NM_003631	PARG	2.35e-06	1.2706		NM_014037	SLC6A16	0.00119615	-1.23247
NM_206821	MYBPC1	0.000751218	1.26435		NM_148909	OSBPL9	0.00044486	-1.14091		NM_181837	ORC3	0.000545485	1.27151		NM_013370	OSGIN1	0.00120231	-1.15923
NM_001035235	SRA1	0.000755856	1.1941		NM_018446	GLT8D1	0.000449658	-1.28102		NM_207123	GAB1	1.71e-05	1.27245		NM_176799	ILKAP	0.0012026	-1.17163
NR_029890	mir-154	0.000770555	-1.1768		NM_004704	RRP9	0.000466	-1.18862		NM_017909	RMND1	1.63e-05	1.27439		NM_145203	CSNK1A1L	0.00122744	-1.13524
NM_001044385	TMEM237	0.000785213	1.28028		NM_025135	FHOD3	0.00046687	-1.25564		NM_001025105	CSNK1A1	0.000104442	1.2764		NM_024295	DERL1	0.00122767	-1.17166
NM_022463	NXN	0.000796683	-1.17232		NM_003404	YWHAB	0.000467223	1.16132		NM_002501	NFIX	1.26e-06	1.27886		NM_024316	LENG1	0.00122825	-1.16536
NM_152263	TPM3	0.000799447	1.57775		NM_001081562	DMPK	0.000472793	-1.20765		NM_001033117	SRGAP3	0.000360725	1.27901		NM_018229	AP5M1	0.00124863	-1.19583
NM_000290	PGAM2	0.00080409	-1.21246		NM_013319	UBIAD1	0.000475486	-1.19928		NM_018343	RIOK2	0.000465806	1.27927		NM_001101401	SBK2	0.00126564	1.2051
NM_181894	GRIA3	0.000813177	-1.16911		NM_176795	HRAS	0.000480788	-1.14082		NM_001006639	TCEAL1	0.000439131	1.28006		NM_018464	CISD1	0.00127863	-1.43043
NM_000754	COMT	0.000825922	1.19626		NM_182574	MAMSTR	0.000482335	1.19369		NM_004130	GYG1	3e-05	1.28104		XM_933834	NPIPB5 (includes others)	0.00129938	-1.17717
XM_001726941	LOC440895	0.000826142	1.1735		NM_203307	ZNF321P	0.000493707	1.20444		NM_181291	WDR20	0.000137996	1.2813		NM_024051	GGCT	0.00130009	-1.15679
NM_152586	USP54	0.000830349	1.28108		NM_181312	TAZ	0.000494853	1.22128		NM_001018116	CAVIN4	3.51e-07	1.28409		NM_133437	TTN	0.00133405	1.17059
NM_014235	UBL4A	0.000844165	-1.19165		XR_017695	PER2	0.000505132	1.21112		NM_006775	QKI	1.47e-05	1.28472		AK055475	ELFN2	0.00133652	-1.17135
NM_015351	TTC9	0.000856909	1.21563		NM_003238	TGFB2	0.000505158	-1.41537		NM_000462	UBE3A	7.59e-05	1.2857		XM_932676	GGT8P	0.00136181	-1.206
NM_003642	HAT1	0.000857891	1.25545		NM_018443	ZNF302	0.000505685	-1.2563		NM_152423	PWWP3B	0.000140323	1.28663		NM_001012413	SGO1	0.00137647	-1.14716
NM_004240	TRIP10	0.000866579	-1.19343		NM_032559	KIF2B	0.000510481	1.15002		NM_018158	SLC4A1AP	8.93e-05	1.29033		NM_015074	KIF1B	0.00137938	1.18418
NM_012113	CA14	0.000868209	1.22251		NM_015185	ARHGEF9	0.000512027	-1.1751		NM_018317	TBC1D19	7.88e-05	1.29608		NM_001018004	TPM1	0.00139295	-1.1246
NM_003900	SQSTM1	0.000869413	-1.30129		NM_032609	COX4I2	0.000520912	-1.24965		NM_006558	KHDRBS3	0.000399287	1.29719		NM_152655	ZNF585A	0.0014178	-1.17591
NM_006380	APPBP2	0.000875312	1.19351		NM_001013839	EXOC7	0.000527838	-1.20312		NM_001012337	ROPN1B	9.5e-05	1.29787		NM_001003802	SMARCD3	0.00145058	-1.16943
NM_018013	SOBP	0.00087627	-1.1554		NM_182502	TMPRSS11B	0.000530516	-1.18223		NM_198461	LONRF2	3.76e-06	1.30183		NM_182799	EGFLAM	0.00148888	1.23919
NM_001105536	CCR5	0.000883253	-1.21173		NM_018178	GOLPH3L	0.000533647	-1.31217		NM_001044385	TMEM237	0.000277546	1.30497		NM_002491	NDUFB3	0.00150225	-1.23649
NM_003581	NCK2	0.000884746	-1.28677		NM_153378	SLC22A12	0.000540086	1.16376		NM_018719	CDCA7L	0.000372013	1.30645		NM_207113	SLC37A3	0.00151109	-1.21894
NM_001098199	GPR1	0.000900313	-1.19977		NM_001008220	CPLX2	0.000544997	1.2404		NM_018443	ZNF302	0.000149957	1.30656		NM_015360	MTREX	0.00153846	1.25288
NM_018834	MATR3	0.000908813	1.22625		NM_015294	TRIM37	0.000557523	-1.17599		NM_134445	CD99L2	2.92e-06	1.30803		BM790349	LCMT1-AS1	0.0015635	1.19825
NM_181042	PBRM1	0.000915902	1.19315		NM_199344	SFT2D2	0.000578098	1.17457		NM_130437	DYRK1A	0.000245467	1.31421		NM_001080487	PABPN1L	0.00157531	1.12562
NM_001018056	VLDLR	0.000923262	1.37241		NM_015927	TGFB1I1	0.00057879	1.1882		NM_030925	CAB39L	0.000577816	1.315		BF508473	RERG-AS1	0.00158603	1.22808
XM_933834	NPIPB5 (includes others)	0.000928532	1.19443		NM_184085	TRIM55	0.000580154	-1.17058		XM_939337	RBM20	1.31e-05	1.3178		NM_001040619	ATF3	0.00163383	2.45041
NM_018837	SULF2	0.000929226	-1.1545		NM_207037	TCF12	0.000593066	-1.29868		NM_001009934	DNASE1L1	0.00033823	1.32041		NM_152326	ANKRD9	0.00163968	-1.22646
NM_014717	ZNF536	0.000934356	-1.1934		NM_176677	NHLRC4	0.000594129	1.16889		NM_003473	STAM	0.000248599	1.32067		NM_001317	CSH1/CSH2	0.00165872	1.16603
NM_005345	HSPA1A/HSPA1B	0.000937439	1.17069		NM_005230	ELK3	0.000597372	1.20247		NM_003722	TP63	1.78e-06	1.32575		NM_024678	NARS2	0.00167738	-1.17425
NM_015358	MORC3	0.000942357	1.27666		NM_018926	PCDHGB6	0.000598562	-1.27076		NM_001003803	DMAC2L	7.35e-07	1.32633		NM_003802	MYH13	0.00168114	1.14409
BQ277269	TRAPPC9	0.000948338	1.16382		NM_004708	PDCD5	0.000601541	-1.19397		NM_015942	MTERF3	1.28e-06	1.32785		NM_138446	MALSU1	0.00169424	-1.38153
NM_030800	INTS14	0.000949133	1.21311		NM_004095	EIF4EBP1	0.000613659	-1.17515		NM_004705	THAP12	0.000232587	1.32814		NM_004531	MOCS2	0.00173945	-1.16568
NM_000417	IL2RA	0.000971804	1.19383		NM_020425	SMIM8	0.000621783	-1.2465		NM_001008224	UACA	8.69e-05	1.33148		NM_003773	HYAL2	0.00178564	-1.31165
NM_024733	ZNF665	0.000976781	-1.14925		NM_003420	ZNF35	0.000634268	-1.17953		NM_012062	DNM1L	6.22e-05	1.33296		NM_018214	LRRC1	0.0018039	1.15717
NM_001037165	FOXK1	0.000992189	-1.19561		NM_003418	CNBP	0.000634669	-1.23008		NM_000901	NR3C2	0.000158377	1.33364		NM_007079	PTP4A3	0.00182218	-1.25389
NM_032312	YIPF4	0.00100063	1.24937		NM_025054	VCPIP1	0.000637458	-1.16219		NM_001483	NIPSNAP2	5.34e-05	1.33764		NM_018471	ZC3H15	0.00183146	-1.13634
NM_020935	USP37	0.00101434	1.2025		NM_000069	CACNA1S	0.000649964	1.2432		NM_018244	UQCC1	1.82e-05	1.33838		NM_001007122	FSD2	0.00184324	-1.16113
NM_004531	MOCS2	0.00102519	1.18582		NM_003118	SPARC	0.000650589	-1.63533		NM_032446	MEGF10	2.35e-05	1.33915		NM_007035	KERA	0.00185035	1.65792
NM_153704	TMEM67	0.0010329	-1.14628		NM_001008224	UACA	0.000665598	-1.25598		NM_013995	LAMP2	2.56e-09	1.34119		NM_138448	ACYP2	0.0018701	-1.14648
NM_001031749	LYPD5	0.00104757	-1.16499		NM_003737	DCHS1	0.000692384	-1.30268		NM_003108	SOX11	0.000176625	1.34216		NM_012113	CA14	0.00187097	-1.19258
NM_133265	AMOT	0.0010535	1.30102		NM_021030	ZNF14	0.000693197	1.17205		NM_144600	CEP20	4.07e-05	1.34264		NM_021131	PTPA	0.00187678	-1.25278
NM_152726	MICU2	0.00105918	1.31191		NM_000325	PITX2	0.000700854	1.15041		NM_000057	BLM	5.48e-05	1.34383		NM_001861	COX4I1	0.00187917	-1.27825
NM_052855	ANKRD40	0.001071	1.17309		NM_138455	CTHRC1	0.000703886	-1.5632		NM_016625	RSRC1	1.6e-05	1.3446		NM_024808	BORA	0.00190127	-1.15783
XM_927905	C15orf56	0.00108066	1.19941		NM_014458	KLHL20	0.000725396	-1.27179		NM_001981	EPS15	0.00010168	1.34589		NM_033050	SUCNR1	0.00194162	1.13859
NM_020654	SENP7	0.0010872	1.21367		NM_001034833	NHP2	0.000740022	1.22795		NM_133646	MAP3K20	3.36e-12	1.34609		NM_212555	PATE2	0.00195742	-1.14461
NM_021070	LTBP3	0.00109647	-1.16022		NM_002489	NDUFA4	0.000745016	-1.31924		NM_015607	CHTOP	0.000458942	1.35018		NM_017573	PCSK4	0.00197876	1.13722
NM_006741	PPP1R1A	0.00111231	-1.53209		NM_018991	STAG3L1	0.000758581	-1.19414		NM_152420	CARNMT1	3.95e-05	1.35038		NR_003598	TUBBP6	0.00201141	-1.15955
NM_207309	UAP1L1	0.00112691	-1.21607		NM_005552	KLC1	0.000764504	-1.33678		NM_018181	ZNF532	8.99e-05	1.35072		NM_199461	NANOS1	0.00201536	1.16218
NM_198057	TSC22D3	0.00114967	-1.20361		NM_015601	HERC4	0.00076452	-1.17766		NM_005087	FXR1	8.91e-09	1.35077		NM_018109	MTPAP	0.00202079	-1.19211
XM_942051	RHCE/RHD	0.00115671	-1.13826		NM_080702	BAG6	0.000776185	1.4318		NM_152519	KANSL1L	3.79e-05	1.35272		NM_017990	PDPR	0.00206683	-1.14274
NM_172345	SPAG9	0.00116062	1.23122		NM_032490	GON7	0.000777295	-1.30506		NM_020807	ZNF319	3.39e-06	1.35534		NM_058238	WNT7B	0.00207492	-1.16689
NM_001681	ATP2A2	0.00116694	1.78908		NM_000344	SMN1/SMN2	0.000784273	1.18706		NM_003642	HAT1	5.42e-06	1.3573		NM_004555	NFATC3	0.00207773	1.22565
NM_016275	SELENOT	0.00119279	-1.2504		NM_001221	CAMK2D	0.000802606	-1.29031		NM_006828	ASCC3	1.94e-05	1.3593		AK125480	KCNC1	0.00208883	-1.19974
NR_024120	DBIL5P	0.00121051	1.29741		NM_018708	FEM1A	0.000805201	1.23924		NM_003344	UBE2H	2.46e-05	1.36252		NM_015927	TGFB1I1	0.00211008	1.16364
NM_006775	QKI	0.00121589	1.208		NR_003659	WASH3P	0.00081927	1.19021		NM_015905	TRIM24	9.24e-05	1.3635		XM_927905	C15orf56	0.00212864	-1.17439
NM_013453	SPANXB1 (includes others)	0.00122135	-1.17277		NM_001384	DPH2	0.000825857	-1.22388		NM_016651	DACT1	0.000162731	1.36365		NM_080749	NEURL2	0.00214019	-1.16705
NM_015848	KRT76	0.00122447	-1.17423		NM_020187	HMCES	0.000833407	1.20373		NM_019051	MRPL50	0.000188153	1.36578		NM_001003803	DMAC2L	0.00215186	-1.16248
NM_198938	PTGES2	0.00122739	-1.12816		NM_005692	ABCF2-H2BE1	0.000839006	-1.23511		NM_172128	CAMK2D	0.000305896	1.36687		NM_176823	S100A7A	0.00217065	-1.14594
NM_144696	AXDND1	0.00124426	1.17639		NM_001037163	FAM220A	0.000839203	-1.28037		NM_014670	BZW1	0.000370741	1.37007		XR_015855	LINC00691	0.00217649	-1.17367
NM_002810	PSMD4	0.00124545	-1.29881		NR_024392	HSPB1P1	0.000845135	1.45135		NM_001418	EIF4G2	5.07e-08	1.3702		NM_206821	MYBPC1	0.00218245	-1.22001
NM_004763	ITGB1BP1	0.00125424	1.46532		NM_139013	MAPK14	0.000860358	1.18832		NM_020234	DTWD1	0.000176372	1.3703		NM_207405	C4orf50	0.00218639	-1.14788
NM_025041	C3orf36	0.0012788	1.26238		NM_152400	FAM241A	0.000867478	-1.14974		NM_015097	CLASP2	4.55e-05	1.37064		NM_012062	DNM1L	0.0022092	-1.21765
NM_005880	DNAJA2	0.00129021	1.30784		NM_003946	NOL3	0.000878496	1.16664		NM_002874	RAD23B	2.06e-05	1.37116		NM_004451	ESRRA	0.00221223	-1.24749
NM_006188	OCM2	0.00129691	1.15208		NM_025126	RNF34	0.000878511	1.2843		BX538337	CLOCK	2.57e-06	1.37585		NM_001099661	EIF3CL	0.00222097	-1.19836
NM_032437	EFCAB7	0.00132256	1.18241		NM_145803	TRAF6	0.000886289	-1.26742		NM_152546	SRFBP1	1.37e-05	1.37642		NM_002612	PDK4	0.00223812	-1.23882
NM_002858	ABCD3	0.00132858	-1.36584		NM_152407	GRPEL2	0.000886369	1.19403		NM_001527	HDAC2	8.95e-05	1.37746		NM_001039571	KREMEN1	0.00225362	-1.14348
NM_018491	CBWD1	0.00134246	1.18856		NM_018317	TBC1D19	0.000893266	-1.22119		NM_004272	HOMER1	3.44e-06	1.37855		NM_003434	ZNF133	0.00225865	-1.16049
NM_004705	THAP12	0.00140401	1.28228		NM_005499	UBA2	0.000895286	-1.26526		NM_001048200	HIPK3	2.1e-05	1.38205		NM_018105	THAP1	0.00227118	-1.15772
NM_016308	CMPK1	0.00141157	-1.18486		NM_020193	EMSY	0.000898871	1.18772		NM_001008938	CKAP5	1.43e-08	1.38366		NM_145252	ZG16B	0.00228109	-1.17536
NM_002906	RDX	0.00141386	1.37964		NM_003940	USP13	0.000899609	1.1948		NM_012388	BLOC1S6	3.34e-06	1.38465		NR_001561	CYCSP55	0.00230835	-1.24474
NM_031955	SPATA16	0.00142079	1.15354		NM_022068	PIEZO2	0.00090125	-1.42077		NM_021074	NDUFV2	0.000337958	1.38813		NM_213654	ARMC8	0.00237089	1.18499
NM_004589	SCO1	0.00142776	-1.16001		NM_001080524	C16orf90	0.000904857	-1.15902		NM_017644	KLHL24	7.98e-06	1.38898		NM_024301	FKRP	0.00237513	1.16801
NM_198097	CCZ1/CCZ1B	0.00142956	1.17341		XM_940657	OPRL1	0.000907488	-1.17252		NM_006357	UBE2E3	0.000353011	1.39649		NM_005005	NDUFB9	0.00237536	-1.19383
XM_928982	CBY3	0.00143264	1.23268		NM_019071	ING3	0.000907652	-1.17864		NM_013444	UBQLN2	0.00048173	1.39657		NM_002489	NDUFA4	0.00239074	-1.28588
NM_003374	VDAC1	0.00145529	1.27136		NM_003374	VDAC1	0.000918706	-1.2343		NM_030751	ZEB1	2.6e-09	1.39739		NM_021064	H2AC11	0.00240898	-1.1592
NM_012130	CLDN14	0.0014577	-1.22884		NM_016076	DESI2	0.000919296	-1.20023		NM_203284	RBPJ	4.56e-05	1.39765		AA448469	LINC00841	0.00244352	-1.18027
NM_003348	UBE2N	0.0014669	1.22376		NM_145231	EFCAB11	0.000919742	-1.13919		NM_184085	TRIM55	1.81e-09	1.39829		NM_003377	VEGFB	0.00245002	-1.20013
NM_018999	CCSER2	0.00146879	1.18751		NM_181291	WDR20	0.000926037	-1.21983		NM_030963	RNF146	4.46e-06	1.39987		NM_032174	TOMM40L	0.00249356	-1.19259
NM_014018	MRPS28	0.00147642	1.24134		NR_001450	RFPL3S	0.000927323	1.14841		NM_001018056	VLDLR	0.00037361	1.40171		NM_006463	STAMBP	0.00250173	1.11894
XM_059832	C7orf57	0.00148753	1.15185		NM_014396	VPS41	0.00092765	-1.19746		NM_032812	PLXDC2	0.000563977	1.40269		NM_023087	CAPN10	0.002523	1.13735
NM_145295	ZNF627	0.00151377	1.18931		NM_019557	MTFR1L	0.000931473	-1.20385		NM_003489	NRIP1	7.93e-05	1.40436		NM_005322	H1-5	0.00256542	1.14612
NM_201400	EEF2KMT	0.00156364	-1.20614		NM_024607	PPP1R3B	0.00093606	-1.19887		NM_015358	MORC3	2.63e-06	1.40457		NM_014808	FARP2	0.00257228	1.20958
NM_145244	DDIT4L	0.00157703	1.41227		AY358804	TSPAN11	0.00094133	1.16271		NM_031307	PUS3	0.000326414	1.40719		NR_002787	LOC154449	0.00257495	1.16605
NM_032523	OSBPL6	0.00158941	1.21989		NM_020151	STARD7	0.000944622	-1.28468		NM_000950	PRRG1	6.64e-05	1.40986		NM_005003	NDUFAB1	0.00257913	-1.39496
NM_133489	SLC26A10	0.00159079	-1.15769		NM_018719	CDCA7L	0.000956243	-1.26043		NM_004602	STAU1	0.000177033	1.41382		NM_024763	DNAI4	0.00258538	1.15631
NM_025008	ADAMTSL4	0.00159558	1.2053		NM_001008495	TMEM64	0.000969031	-1.1674		NM_032854	CORO6	3.62e-06	1.42181		AL117506	LINC02152	0.00258902	-1.13687
NM_001100418	REX1BD	0.0015994	-1.21228		XM_941900	AAK1	0.000971298	1.13596		NM_002912	REV3L	2.87e-08	1.42183		NM_006157	NELL1	0.00269312	-1.17233
NM_018125	ARHGEF10L	0.00161062	-1.20728		NM_014358	CLEC4E	0.000971812	1.16114		NM_003374	VDAC1	1.67e-06	1.42215		NM_020742	NLGN4X	0.00272379	-1.13342
NM_003063	SLN	0.00162671	1.12061		XR_001228	CIDECP1	0.000978433	1.17631		NM_016300	ARPP21	2.29e-12	1.42284		NM_018338	CFAP44	0.00272944	1.14392
NM_153486	LDHD	0.00164941	1.15104		NM_032115	KCNK16	0.000978899	-1.13931		NM_016081	PALLD	0.000415446	1.43131		NM_006735	HOXA2	0.00279629	-1.16908
NM_175902	OGFOD3	0.00165747	-1.17379		NM_007029	STMN2	0.00101044	1.17839		NM_002013	FKBP3	1.35e-09	1.43139		NM_001004703	OR4C46	0.00280234	-1.15781
NM_033113	ZNF628	0.00166571	-1.16534		NM_174903	RNF151	0.00101615	1.17271		NM_021970	LAMTOR3	3e-05	1.43221		NM_002347	LY6H	0.00280332	-1.13919
NR_003367	PVT1	0.00166745	1.13424		NM_133497	KCNV2	0.00101875	-1.15171		NM_003418	CNBP	3.58e-07	1.43552		NM_013995	LAMP2	0.00280367	1.14466
NM_032446	MEGF10	0.00167299	1.24686		NM_001080488	ONECUT3	0.00103199	-1.16364		NM_181839	PKIA	1.39e-09	1.43789		NM_015382	HECTD1	0.0028261	-1.21633
NM_144581	L3HYPDH	0.00169393	1.2046		NM_032353	VPS25	0.00104146	-1.17603		NM_016261	TUBD1	4.23e-06	1.43994		NM_024120	NDUFAF5	0.00283796	-1.16456
XM_938458	ABI2	0.00170512	1.19901		NM_182616	ARPIN/ARPIN-AP3S2	0.00104235	-1.20678		NM_145803	TRAF6	6.74e-06	1.4429		NM_001014764	EMC6	0.00285942	1.17467
NM_001211	BUB1B	0.0017329	-1.19513		NM_020657	ZNF304	0.00104422	-1.17211		NM_003390	WEE1	0.000533934	1.45059		NM_005290	GPR15	0.00286323	-1.11876
NM_024824	ZC3H14	0.00174737	-1.36046		NM_003528	H2BC21	0.00104423	1.16301		NM_001037163	FAM220A	9e-06	1.45394		NM_183353	RLIM	0.00287386	-1.15005
NM_001002018	HCFC1R1	0.00174903	-1.31453		NM_002231	CD82	0.00106327	1.2621		NM_002906	RDX	0.000150974	1.45562		NM_013239	PPP2R3B	0.00288045	1.12471
NM_001007534	C3orf56	0.00176403	1.22668		XM_943661	LRRC38	0.00106585	1.29467		NM_007008	RTN4	0.000221366	1.457		NM_033510	DISP2	0.00288751	1.17672
NM_022351	NECAB1	0.00176625	-1.22338		XM_943434	UGT2B7	0.00106921	1.15983		NM_012343	NNT	5.47e-05	1.46365		BC042085	LDLRAD4-AS1	0.00289803	-1.1746
NM_016470	OSER1	0.00177603	1.1876		NR_001276	SNORD56B	0.00107027	1.16691		NM_006789	APOBEC2	0.000185018	1.46655		NM_152263	TPM3	0.00293644	-1.44468
NM_175710	CR1L	0.00177633	1.16093		NM_000863	HTR1B	0.00107192	1.16558		NM_207037	TCF12	5.84e-06	1.48279		NM_002758	MAP2K6	0.00294626	-1.18412
NM_000332	ATXN1	0.0017788	1.29315		NM_181356	SUPT3H	0.00108056	-1.20003		NM_002893	RBBP7	0.000362433	1.48571		NM_001018056	VLDLR	0.00294864	-1.30023
NM_144600	CEP20	0.00178031	1.25618		XM_374012	LINC01120	0.00109205	-1.15977		NM_025138	PROSER1	0.000558512	1.48614		NM_170731	BDNF	0.00298519	1.142
NR_024609	LINC00452	0.00178449	-1.23531		NM_001105573	FBXO45	0.0011006	-1.17669		NM_001033503	SAR1B	0.0004679	1.50226		NM_002653	PITX1	0.00300884	1.40153
NM_001005271	CHD3	0.00179313	1.3207		NM_201522	KLC4	0.00110425	-1.17082		NM_001257	CDH13	6.13e-09	1.50372		NM_002583	PAWR	0.00302028	-1.13852
NM_018417	ADCY10	0.00181162	1.20622		NM_005399	PRKAB2	0.00112189	-1.17554		NM_003238	TGFB2	0.000156211	1.5072		NM_018212	ENAH	0.00303307	1.2903
NM_015055	SWAP70	0.00184066	1.16647		NR_031575	mir-154	0.00112947	1.1572		NM_018593	SLC16A10	0.000409957	1.51088		NM_198179	QRFPR	0.00305112	-1.13523
NM_017676	GIN1	0.00184749	1.17756		NM_020409	MRPL47	0.00114436	-1.24691		NM_002489	NDUFA4	5.11e-06	1.54252		NM_000258	MYL3	0.00307709	-1.51749
NM_033305	VPS13A	0.00186458	1.17278		NM_000057	BLM	0.00115278	-1.24018		NM_012069	ATP1B4	2.69e-09	1.54782		NM_006763	BTG2	0.00310035	2.12804
NM_003474	ADAM12	0.00187257	1.2315		NM_014241	HACD1	0.00116645	-1.39533		NM_004114	FGF13	3.56e-10	1.55357		NM_031231	NECAB3	0.00311638	-1.13706
AK124959	FLJ42969	0.00188285	1.16096		XR_015316	TTC41P	0.00117234	1.16271		NM_032145	FBXO30	4.36e-10	1.55661		NM_032810	ATAD1	0.00312413	-1.22045
XM_938225	MYH15	0.00188376	-1.14628		NM_144659	TCP10L	0.00117358	1.16302		NM_006790	MYOT	1.42e-05	1.56428		NM_001017917	CYB561	0.00313415	1.19373
NM_004270	MED7	0.00188691	1.21376		NM_182764	ELMO2	0.00117544	-1.17205		NM_001080121	PRNP	8.16e-05	1.56853		NM_001042353	FAM110A	0.00314765	-1.14592
NM_022165	LIN7B	0.00189746	-1.17433		NM_003631	PARG	0.00118474	-1.15642		NM_153020	RBM24	1.18e-13	1.59489		NR_003264	SDHAP1	0.0031513	-1.16612
NM_148921	EPN2	0.00190287	-1.15428		NM_000538	RFXAP	0.0011915	-1.15195		NM_030627	CPEB4	0.000309149	1.60796		NM_052924	RHPN1	0.00316009	-1.16033
NM_001024855	ZNF197	0.00190309	-1.18536		NM_016057	COPZ1	0.00119885	1.14457		NM_003174	SVIL	6.07e-14	1.68681		NM_001010852	CLVS2	0.00317092	1.13362
NM_022549	FEZ1	0.00192051	1.23584		NM_022459	XPO4	0.00120173	1.41727		NM_178012	TUBB2B	0.000152054	1.71385		NM_024622	FASTKD1	0.00317623	-1.24049
NM_002564	P2RY2	0.00192272	-1.66869		NM_001018056	VLDLR	0.00121903	-1.32799		NM_004369	COL6A3	1.58e-06	1.7241		NM_014365	HSPB8	0.00319558	1.23448
NM_139137	KCNC2	0.0019351	-1.15618		NM_002264	KPNA1	0.00121934	-1.2324		NM_016192	TMEFF2	3.86e-05	1.72784		NM_152441	FBXL14	0.00320374	-1.20488
NM_001099408	EIF4E1B	0.00193643	-1.15679		NM_019843	EIF4ENIF1	0.00123616	-1.19219		NM_022068	PIEZO2	1.05e-05	1.7282		XM_291663	LIPM	0.00327709	1.15973
XR_015789	VWA3A	0.00194558	1.19033		NM_138352	SAMD1	0.00123934	1.19		NM_138455	CTHRC1	0.00015113	1.74149		BC038776	CTCF-DT	0.00330424	-1.17296
NM_001033575	DUSP28	0.00197605	1.21685		NM_003085	SNCB	0.0012399	-1.1258		NM_002430	MN1	7.58e-08	1.74522		BG220469	LOC100506532	0.0033546	-1.16813
NM_002787	PSMA2	0.00201525	1.33759		NM_153631	HOXA3	0.00124018	1.14335		NM_006759	UGP2	2.66e-07	1.79902		NM_080738	EDARADD	0.00337597	1.10249
NM_199129	PEDS1	0.0020506	1.1391		NM_031268	PDPK1	0.00125075	-1.26739		NM_020440	PTGFRN	1.3e-05	1.85559		NM_001024599	H2BC18	0.00340254	-1.17475
NM_004095	EIF4EBP1	0.0020511	1.16359		NM_006213	PHKG1	0.00125391	1.20495		NM_006063	KLHL41	2.77e-12	1.87715		NM_014186	COMMD9	0.00340609	-1.17512
NM_182493	MYLK3	0.00206297	1.63004		NM_001025593	ARFIP1	0.00125991	-1.20043		NM_001681	ATP2A2	0.000157877	1.92716		NM_031897	CACNG6	0.00341414	1.14522
NM_001042524	FRMPD2B	0.00207602	-1.16831		NM_001013415	FBXW7	0.0012642	-1.18371		NM_003118	SPARC	2.63e-05	2.04203		NM_207163	LMOD2	0.0034288	1.24939
NM_001037317	PLPPR5	0.00207831	1.19675		NM_005208	CRYBA1	0.00128343	1.19777		NM_032208	ANTXR1	2.07e-05	2.36861		NM_214711	PRR27	0.00344764	-1.15965
NM_014904	RAB11FIP2	0.00208803	1.24164		NM_007255	B4GALT7	0.00129767	1.24744		NM_004684	SPARCL1	0.000131687	2.83647		NM_001031855	LONRF3	0.00346464	-1.1778
NM_013938	OR10H3	0.00210431	-1.16236		NM_001039523	CHRNA1	0.00130127	-2.21815		NM_000393	COL5A2	0.000100325	3.23897		XR_041452	FLVCR1-DT	0.00350214	-1.14504
NM_018471	ZC3H15	0.00211087	1.14162		NM_018431	DOK5	0.00130181	1.14279		NM_006475	POSTN	1.81e-05	3.35686		NM_005169	PHOX2A	0.0035051	-1.13986
NM_005031	FXYD1	0.00212515	-1.16946		NM_181599	KRTAP13-1	0.00130735	1.18649		NM_001039523	CHRNA1	6.67e-05	3.63192		NM_001008390	CGGBP1	0.00350771	-1.1594
NM_000183	HADHB	0.00213156	1.30453		NM_001128619	LUZP6	0.00131823	1.18219		NM_003248	THBS4	0.000144403	5.50523		NM_022041	GAN	0.0035093	-1.12794
NM_005191	CD80	0.00214145	1.17362		NM_001001550	GRB10	0.00133408	1.17596		NM_002470	MYH3	0.000278703	5.76142		NM_152513	MEI1	0.00351322	-1.18233
NM_006754	SYPL1	0.00219886	1.32319		NM_001695	ATP6V1C1	0.00133797	-1.17439		NR_003144	ANP32AP1	0.000409975	-1.19503		NM_000432	MYL2	0.00356267	-1.43505
NM_018992	KCTD5	0.00221771	-1.18307		NM_017533	MYH4	0.00133904	-4.07455		NM_012351	OR10J1	0.00053467	-1.19252		NR_024405	LOC730101	0.00362303	1.15358
NM_153812	PHF13	0.00221847	-1.17345		NM_152544	TRMT44	0.00135327	1.15412		NM_022727	TRMT2A	0.000363947	-1.19045		NM_152423	PWWP3B	0.00362887	-1.17752
NR_002940	LRRC37A4P	0.0022226	-1.1691		NM_030662	MAP2K2	0.00135576	-1.23883		NM_014476	PDLIM3	0.000339461	-1.19037		NM_031959	KRTAP3-2	0.00363213	-1.14044
NM_005648	ELOC	0.00225782	1.18494		NM_153756	FNDC5	0.00137204	1.39874		NM_001012714	DIP2C-AS1	0.000390215	-1.18898		XM_929314	ACADSB	0.00367636	1.13009
NM_001102663	NBPF10 (includes others)	0.00228591	-1.14508		NM_016834	MAPT	0.00138432	1.15412		NM_145004	ADAM32	7.33e-05	-1.18808		NM_001008743	SULT1C3	0.00369704	-1.13911
XM_942715	MMP17	0.00229168	-1.17566		NM_005689	ABCB6	0.00139147	1.17837		XM_941085	BEND4	0.000131488	-1.18706		NM_017412	FZD3	0.00372716	1.16346
NM_014283	SUCO	0.00230244	1.14929		NM_021965	PGM5	0.00141565	1.1751		NM_016138	COQ7	0.000229127	-1.18703		NM_015717	CD207	0.00374438	1.1573
NM_006665	HPSE	0.00231583	1.15339		NM_018328	MBD5	0.00142404	-1.17945		NM_003946	NOL3	0.000432813	-1.18552		NM_002234	KCNA5	0.00377469	-1.18157
NM_001123168	FAM72A	0.00233352	-1.1524		NM_152697	SLC44A5	0.00143471	1.16722		XM_934975	NBPF10 (includes others)	0.000205672	-1.18318		NM_001033517	SERINC4	0.00382654	1.11989
NM_012241	SIRT5	0.0023432	1.25988		NM_003319	TTN	0.00144015	-1.14234		NM_003524	H2BC9	0.000139997	-1.18098		NM_016952	CDON	0.0038386	-1.17614
NM_001039590	USP9X	0.0023638	1.22447		NM_022787	NMNAT1	0.00146882	-1.18131		NR_024281	MIR124-1HG	0.000212894	-1.18045		NM_203289	POU5F1	0.00384752	1.12065
NM_052848	CCDC97	0.00239059	1.21226		NM_002912	REV3L	0.00148085	-1.18129		NM_018837	SULF2	0.000195913	-1.17877		NM_001025105	CSNK1A1	0.00385602	-1.18094
NM_006712	FASTK	0.00239416	-1.29318		NM_006904	PRKDC	0.00148544	-1.20131		NM_153378	SLC22A12	0.000430405	-1.17495		NM_181894	GRIA3	0.00388955	1.138
NM_172069	PLEKHH2	0.00239715	1.35586		NM_145019	FAM124A	0.00148799	1.21252		NM_001976	ENO3	7.75e-05	-1.16883		NM_020645	NRIP3	0.00390226	1.14941
NM_014978	SORCS3	0.0024016	-1.20544		NM_012256	ZNF212	0.00149006	-1.22705		NM_024733	ZNF665	0.000301726	-1.16706		NM_004006	DMD	0.00391771	-1.11366
NM_012343	NNT	0.00240992	1.34238		NM_020142	NDUFA4L2	0.00149232	-1.2226		NM_024993	LRRTM4	0.000109994	-1.16546		NM_017676	GIN1	0.00393378	-1.15978
BF508473	RERG-AS1	0.00241789	-1.22929		NM_033510	DISP2	0.00150104	1.19119		NM_001040168	LFNG	0.000557609	-1.16318		NM_199482	MOB4	0.00396271	-1.15183
NM_001412	EIF1AX	0.00245542	1.21418		NM_001002843	ZNF280D	0.00154075	-1.21195		NM_032561	C22orf23	0.00039433	-1.15987		NM_018121	SLF2	0.00399049	1.17285
NM_006620	HBS1L	0.00247831	1.14797		NM_012210	TRIM32	0.0015522	-1.17674		NR_030305	mir-548	0.000350162	1.13369		NM_017578	ROPN1	0.00399556	-1.18501
NR_003036	SNORD6	0.00250514	-1.16002		NM_020184	CNNM4	0.00155655	-1.15837		NM_003063	SLN	0.000226306	1.14249		NM_001931	DLAT	0.0039975	-1.18553
NM_020811	CARNS1	0.00252225	-1.17102		NM_198432	RGS12	0.00156196	1.13236		NM_178124	EOLA1/EOLA2	0.000436077	1.16717		NM_144599	NIPA1	0.00401858	1.1514
NR_030528	mir-770	0.00256976	1.14147		NM_004602	STAU1	0.00156253	-1.30367		NM_013362	ZNF225	0.000235856	1.17313		NM_017549	EPDR1	0.00404308	-1.223
NM_001085372	UQCC3	0.00257286	-1.22152		NM_002358	MAD2L1	0.00158068	-1.18476		NM_016370	RAB9B	0.00054472	1.17796		NM_007306	BRCA1	0.00405411	1.14205
XM_942552	IQCF5	0.00260182	-1.15421		NM_015107	PHF8	0.0015823	1.14304		NM_031231	NECAB3	0.000201395	1.18345		NR_002560	SNORD31	0.00406564	-1.12014
NM_015534	ZZZ3	0.00260812	-1.15787		NM_001025777	UGGT1	0.00158625	1.19777		NM_001616	ACVR2A	0.000165972	1.18526		NM_004329	BMPR1A	0.00410371	-1.15323
NM_144620	LRRC39	0.00262108	1.20757		NM_020738	KIDINS220	0.00159087	-1.33759		AK098676	LINC00919	5.04e-06	1.18997		NM_032164	ZNF394	0.00410992	-1.14814
XM_496502	POM121L9P	0.00262574	-1.17599		NM_020478	ANK1	0.00161049	-1.24087		NM_004421	DVL1	0.000255855	1.19016		NM_020701	ISY1	0.00412723	-1.16966
NM_030779	KCNH6	0.00263827	1.14582		NM_003367	USF2	0.00161102	-1.17295		NM_005253	FOSL2	0.000426232	1.19359		NM_001878	CRABP2	0.00413241	1.27042
NM_003841	TNFRSF10C	0.00264828	-1.24587		NM_152909	ZNF548	0.00162355	-1.21319		NM_022912	REEP1	0.000139049	1.19431		NM_016023	OTUD6B	0.0041352	-1.13222
NM_001004330	PLEKHG7	0.00267486	-1.15903		NM_000200	HTN3	0.00163398	-1.13083		NM_024318	LILRA6	0.000584514	-1.1768		NM_001046	SLC12A2	0.00414437	-1.26505
NR_002222	ARGFXP2	0.00268836	-1.15661		NM_001042401	SMIM11A	0.00166495	-1.16876		NM_005752	CLEC3A	0.000588559	-1.18308		NM_001697	ATP5PO	0.0041454	-1.31084
NM_006541	GLRX3	0.00272015	1.24526		XR_040993	OIP5-AS1	0.00167244	-1.26307		NM_001037175	SUSD4	0.000593998	1.20733		NM_001005497	OR6C75	0.00417454	-1.13453
NM_001051	SSTR3	0.00272206	-1.18031		NM_003508	FZD9	0.00170025	-1.17324		NM_172069	PLEKHH2	0.000599543	1.40492		NM_001018009	SH3BP5	0.00418423	-1.18739
NM_001005526	SF3B1	0.00272503	1.17994		NM_021083	XK	0.00170037	-1.22155		NM_138569	MLIP	0.000602083	1.22727		NM_032299	DCUN1D5	0.00420199	-1.18127
NM_201282	EGFR	0.00273163	1.15585		NM_001328	CTBP1	0.001728	-1.25285		NM_001081562	DMPK	0.000602592	1.21472		NM_021828	HPSE2	0.00420324	-1.20166
NM_018229	AP5M1	0.00275358	1.18868		NM_001009182	GEMIN2	0.00175035	-1.18954		NM_181356	SUPT3H	0.000603379	1.22545		NM_004140	LLGL1	0.00423643	-1.14473
NM_139249	MS4A6E	0.00280702	-1.12452		NM_032970	SEC22C	0.00175422	1.16584		NM_025238	BTBD1	0.000604341	1.31995		NM_001009894	C12orf29	0.0042679	-1.13975
NM_001080447	TTLL8	0.00282744	1.15925		NM_001039840	CHIC1	0.0017622	1.16862		NM_032810	ATAD1	0.00061493	1.25459		NM_005873	RGS19	0.00426854	1.1816
NM_032960	MAPKAPK2	0.00284966	-1.20806		NM_002758	MAP2K6	0.00176521	-1.19411		NM_014284	NCDN	0.00061775	-1.27349		NM_015055	SWAP70	0.00428323	-1.14193
NM_001101376	FAM183A	0.00285505	-1.13559		NM_001031835	PHKB	0.00177419	-1.28239		NM_032421	CLIP2	0.000621117	-1.18391		NM_018159	NUDT11	0.00429308	-1.12329
XM_001719953	C17orf107	0.00287721	1.18648		NM_139284	LGI4	0.00178368	-1.13777		NM_001001790	TOMM5	0.000639258	-1.2432		NM_001007542	LOC100288254	0.00433877	1.14463
XM_927653	NKX2-4	0.00288141	-1.14951		NM_030809	CSRNP2	0.00178461	-1.23253		NM_001101321	UBTFL2	0.000640024	-1.20604		NM_153759	DNMT3A	0.00435684	-1.14969
NM_052988	CDK10	0.00288815	1.15104		NM_001179	ART3	0.00179385	1.36461		NM_001008910	STK16	0.000645763	-1.22065		NM_007103	NDUFV1	0.00439523	-1.24842
NM_014879	P2RY14	0.00290608	1.13351		NM_001003796	SNU13	0.00180084	1.2716		NR_024609	LINC00452	0.000653834	-1.26394		NM_007120	UGT1A4	0.00439575	1.13754
NM_033117	RBM18	0.00294283	1.2004		NM_001098622	NANOS3	0.00181654	1.18905		NM_001080483	MYMK	0.000653942	1.21111		NM_016545	IER5	0.00440482	1.51906
NM_001983	ERCC1	0.00295181	-1.18283		NM_007098	CLTCL1	0.00184095	1.14148		NM_000069	CACNA1S	0.00065443	-1.25492		NM_016470	OSER1	0.00441159	-1.15824
NM_004268	MED17	0.00295444	1.11562		NM_001129883	PATE3	0.00184158	-1.1678		NM_015678	NBEA	0.000658134	1.35321		NR_003554	USP32P2	0.00446222	1.15679
NM_004393	DAG1	0.00295907	-1.207		NM_152278	TCEAL7	0.00186955	-1.13175		NM_007146	VEZF1	0.000659594	1.31151		NM_032352	BRMS1L	0.00448494	-1.14188
NM_031411	PCDHA1	0.00296719	1.2098		NM_006165	NFRKB	0.00187329	1.19568		NM_181706	DNAJC24	0.000659957	1.26226		NM_001042496	SLC12A6	0.00449443	-1.11593
XM_945427	SSR2	0.00297273	-1.12847		AK098676	LINC00919	0.00188099	-1.11201		NM_144488	RGS3	0.000660923	-1.18388		NM_024926	TTC26	0.00449813	-1.13889
NM_018989	RBM27	0.00300838	1.23184		NM_003646	DGKZ	0.00194118	1.19146		NM_000284	PDHA1	0.000661242	-1.29081		NM_012306	FAIM2	0.00451606	-1.13035
NM_016436	PHF20	0.00301069	-1.26629		NM_006574	CSPG5	0.00196802	-1.18335		NM_145244	DDIT4L	0.000673575	1.44538		NM_001098	ACO2	0.00451764	-1.21613
NM_001956	EDN2	0.00305067	1.16955		NM_015319	TNS2	0.00196833	1.16928		NM_022046	KLK14	0.000681182	-1.17816		NM_080662	PEX11G	0.00453178	-1.15119
NM_001031849	MASP1	0.00306938	1.21257		NM_021225	OPRPN	0.00197133	1.16664		NM_032848	RITA1	0.000682447	1.22662		NM_018125	ARHGEF10L	0.00456479	-1.20316
NM_001039717	ABHD18	0.00308969	1.18536		NM_014230	SRP68	0.00197765	-1.17104		NM_001002843	ZNF280D	0.000682933	1.24606		NM_052961	SLC26A8	0.00460096	1.22009
XR_017898	LOC401127	0.00310845	-1.15658		NM_018693	FBXO11	0.00199054	-1.22387		NM_182801	EGFLAM	0.000683904	-1.35597		NM_033087	ALG2	0.00461119	-1.14494
NM_181484	ZGPAT	0.00310918	-1.14842		NM_004130	GYG1	0.00202092	-1.17868		NM_001003800	BICD2	0.000687219	1.14495		NM_001151	SLC25A4	0.00461843	-1.20214
NR_030164	mir-489	0.00311024	-1.18899		NM_007344	TTF1	0.00202202	-1.15849		NM_032290	SLF1	0.000688762	-1.19575		NR_002723	GABPAP	0.0046535	1.13094
NM_000637	GSR	0.00313322	1.15371		NM_000334	SCN4A	0.00205106	-1.22759		NM_001040275	ESR2	0.000707875	-1.24996		NM_080282	ABCA10	0.0046725	-1.15852
NM_004077	CS	0.00314554	1.1863		NM_020807	ZNF319	0.00205662	-1.19147		NR_024142	BBIP1	0.000717152	1.20072		NM_015964	TPPP3	0.00467986	1.3622
NM_173824	C3orf38	0.00314743	1.23226		NM_002472	MYH8	0.00205691	-3.45119		NM_199332	HOMER2	0.000719477	-1.25159		NM_000755	CRAT	0.00473196	-1.15867
NM_198195	UBA3	0.00316121	1.24874		NM_016235	GPRC5B	0.00209978	-1.19709		NM_153768	CABYR	0.00072225	1.48422		NM_032815	NFATC2IP	0.00475185	-1.16289
NM_178561	CTAGE9 (includes others)	0.003171	-1.16036		NM_016364	DUSP13	0.00210672	1.19958		NM_001014380	KATNAL1	0.000722432	1.23559		NM_024296	CCDC28B	0.00476622	-1.21426
NM_184085	TRIM55	0.00317874	1.18175		NM_001650	AQP4	0.00211385	-1.30065		NM_133466	ZFP82	0.000735501	1.20033		NM_017853	TXNL4B	0.00477461	-1.14465
NM_014332	SMPX	0.00318118	1.17207		NM_001003803	DMAC2L	0.00212464	-1.16269		NM_080677	DYNLL2	0.000737293	-1.3004		NM_004211	SLC6A5	0.00477592	1.16842
NM_014652	IPO13	0.00318532	-1.15493		CF121642	P2RY10	0.00212758	-1.15953		NM_003755	EIF3G	0.00074002	-1.2763		NM_001392	DTNA	0.00479883	-1.08922
NM_004891	MRPL33	0.00319112	1.17288		NM_152383	DIS3L2	0.00216568	1.23067		NM_201522	KLC4	0.000742773	1.18838		NM_001005185	OR6N1	0.00480472	1.13314
NM_001013690	FIGNL2	0.00321929	-1.2035		NM_015938	NMD3	0.00217789	-1.20669		NM_017949	CUEDC1	0.000742952	-1.41618		NM_015832	MBD2	0.00483254	-1.13704
NM_004453	ETFDH	0.00325083	1.48125		NM_014985	CEP152	0.00219724	-1.15191		NM_024526	EPS8L3	0.000753343	-1.1827		NM_003971	SPAG9	0.00484682	1.23644
NM_017946	FKBP14	0.00329418	-1.22055		NM_020873	LRRN1	0.00223027	-1.16221		NM_030800	INTS14	0.000771741	1.21703		NM_080645	COL12A1	0.00488337	1.58975
XR_015850	LOC390705	0.00329581	1.23104		NM_005609	PYGM	0.00224395	1.19459		NM_005881	BCKDK	0.000771918	-1.22629		NM_024865	NANOG	0.00497915	-1.13298
NM_001037163	FAM220A	0.00330042	1.2919		NM_006138	MS4A3	0.0022494	1.17418		NM_024839	RPP21	0.000791025	-1.20489		XM_940726	ADGRB1	0.00500087	1.19125
XM_377476	LINC02210	0.00330505	-1.16918		XM_929673	MIR4453HG	0.00224992	1.16067		NM_030809	CSRNP2	0.000794401	1.27115		NM_194327	LGALS3	0.00501412	-1.13244
NM_016037	UTP11	0.00330816	1.26096		NM_006336	ZER1	0.00225104	1.13555		NM_001821	CHML	0.000799838	-1.21157		NM_001003785	ATP5PD	0.00501819	-1.26488
NM_000249	MLH1	0.00333278	1.15216		NM_015607	CHTOP	0.00226928	-1.27196		NM_199324	OTUD4	0.000810474	1.21522		NM_021831	AGBL5	0.00506149	-1.15959
NM_001017992	ACTBL2	0.00334891	1.14683		NM_030925	CAB39L	0.00228255	-1.25176		NM_006699	MAN1A2	0.000813346	1.18892		NM_012463	ATP6V0A2	0.00507142	-1.14888
NM_198154	TMEM95	0.00335639	1.16649		NM_001542	IGSF3	0.00228265	-1.2386		NM_002152	HRC	0.000815469	-1.16314		XM_937757	AKR1C1/AKR1C2	0.00510212	-1.13203
NM_015683	ARRDC2	0.00342029	1.25689		NM_079420	MYL1	0.00229285	1.2979		NM_005885	MARCHF6	0.000817656	1.31338		NM_006835	CCNI	0.00511181	1.27206
NM_016099	GOLGA7	0.00342268	-1.15474		NM_005645	TAF13	0.0023209	-1.16834		NM_014819	PJA2	0.000820019	1.45957		NR_001276	SNORD56B	0.00514281	1.13822
NM_182922	HEATR3	0.00342285	1.21562		NR_003272	PSPC1	0.00232182	-1.16544		NM_152605	ZNF781	0.000823445	1.14493		NM_001017928	MIX23	0.00520377	-1.274
NM_001943	DSG2	0.00342698	-1.10927		NM_173459	IL1RL1	0.00232491	1.14216		NM_001015051	RUNX2	0.000831095	-1.2018		NM_001031836	KCNU1	0.00525758	1.15662
NM_207113	SLC37A3	0.00343544	1.20928		NM_001098410	GAGE1 (includes others)	0.00234422	-1.13727		DA128369	LOC105372028	0.000833257	-1.20485		NM_173598	KSR2	0.00527137	-1.13551
NM_032924	ZNF3	0.00348706	1.23216		NM_170731	BDNF	0.00239059	1.14588		NM_053024	PFN2	0.000834553	1.32278		NR_029865	mir-290	0.00530495	1.13362
NM_181690	AKT3	0.00351836	1.17668		NM_006013	RPL10	0.00240047	-1.14704		NM_198938	PTGES2	0.000835588	-1.1333		NM_145644	MRPL35	0.00530919	-1.29999
NM_032811	TBRG1	0.00352983	1.13336		NM_001024947	YIPF5	0.00240432	1.15373		NM_014168	METTL5	0.000837476	1.25472		NM_016472	GSKIP	0.00533355	1.17542
NM_018835	RC3H2	0.00353617	1.26021		NM_006118	HAX1	0.00241216	1.30394		NM_017925	DENND4C	0.000839506	1.28793		NM_025090	USP36	0.00534466	-1.15885
NM_025245	PBX4	0.00354109	1.18275		NM_001103176	CNPY1	0.00241426	-1.14554		NR_003110	CCT6P1	0.00084308	1.31406		XM_208993	FAM171A2	0.0053452	-1.14388
XM_942954	PMS2	0.00356321	1.15484		NM_138643	CABYR	0.00243204	1.21533		XM_940199	FAM184B	0.000844866	-1.1893		NM_001042702	PJVK	0.00535684	-1.14227
NM_001031	RPS28	0.00356808	-1.24899		NM_133373	PLCD3	0.00243466	-1.20244		NM_005002	NDUFA9	0.000846674	-1.19576		NM_003861	DCAF5	0.00543262	-1.14622
NM_021134	MRPL23	0.00357407	-1.30022		NM_015368	PANX1	0.00245633	-1.19615		NM_006345	SLC30A9	0.000850706	1.27167		NM_015367	BCL2L13	0.00545274	1.16447
NM_000950	PRRG1	0.00360234	1.2934		NM_020819	FAM135A	0.00246093	-1.22524		NM_018374	TMEM106B	0.000858047	-1.17409		NM_017520	MPHOSPH8	0.00546123	-1.12758
NM_187841	TRIM54	0.00360639	-1.16562		NM_080749	NEURL2	0.0024699	-1.1646		NM_003969	UBE2M	0.000860039	-1.41328		NM_001007279	RASL10A	0.00550826	-1.15166
NM_007034	DNAJB4	0.00361454	1.31278		NM_001013627	NHSL2	0.00247905	1.17599		NM_001100816	MED7	0.000867228	1.22004		XM_938348	RNF222	0.0055102	-1.13533
NM_001098813	SEPTIN8	0.00361913	1.16251		NM_005811	GDF11	0.00249088	1.18399		NM_198566	C5orf34	0.000874614	1.28332		NM_175861	TMTC1	0.00552108	1.14593
NM_001080397	SLC45A1	0.00363874	-1.17991		NM_001031694	SCMH1	0.00249255	-1.14687		NM_001042750	STAG2	0.000877203	1.34827		NM_001686	ATP5F1B	0.00552361	-1.23614
NM_032827	ATOH8	0.00364267	-1.21596		NM_001012961	SZT2	0.00250244	1.15762		NM_144736	NDUFAF7	0.000890152	1.2418		NM_003975	SH2D2A	0.00553688	-1.16142
NM_018846	KLHL7	0.00364285	1.19957		NM_015387	MOB4	0.00250319	-1.22012		NM_133265	AMOT	0.000894773	1.30547		NM_004046	ATP5F1A	0.00555765	-1.26153
NM_006573	TNFSF13B	0.00365002	1.19397		XM_001132551	FAM182B	0.00250977	1.15022		NM_022341	PDF	0.000899139	-1.20844		NM_018931	PCDHB11	0.0056498	-1.11484
NM_024105	ALG12	0.0036678	1.16598		NM_016565	COA4	0.00252033	1.25442		NM_206853	QKI	0.000899762	1.30941		NM_001986	ETV4	0.00567287	-1.14642
NM_031472	TRPT1	0.00370535	1.23905		NM_001004477	OR10X1	0.00253065	1.13728		NM_032471	PKIB	0.000914175	1.24126		NM_015185	ARHGEF9	0.0056788	-1.13781
NM_032471	PKIB	0.00371704	1.2097		NM_180976	PPP2R5D	0.00254638	-1.27508		NM_006303	AIMP2	0.000915596	-1.35135		NM_001101339	LINC02909	0.00569073	1.17528
NM_003434	ZNF133	0.00377862	1.15904		NM_014882	ARHGAP25	0.00255644	-1.17318		NM_178191	ATP5IF1	0.000924943	-1.31025		NM_022659	EBF2	0.00572927	-1.14217
NR_003599	CYMP	0.00379841	-1.16229		NM_006455	P3H4	0.00256322	-1.3205		NM_138694	PKHD1	0.000940048	-1.17311		NM_003628	PKP4	0.00573253	-1.18663
NM_183238	ZNF605	0.00380138	1.20008		NM_001033517	SERINC4	0.00256336	1.12593		NM_001042536	INSC	0.000949126	-1.1608		NM_003008	SEMG2	0.00580218	1.11608
NM_012263	TTLL1	0.00382355	-1.17731		NM_004077	CS	0.00257164	1.28542		NM_002472	MYH8	0.000949968	5.0445		NM_015848	KRT76	0.00582216	1.14066
NM_005805	PSMD14	0.0038269	1.23071		NM_032239	LARP1B	0.00257585	-1.23133		NM_024687	ZBBX	0.000953176	-1.15826		NM_014489	PGAP2	0.00583792	1.12892
NM_004255	COX5A	0.00384639	1.19984		NM_144564	SLC39A3	0.00258288	1.23188		NM_152726	MICU2	0.000960037	1.3147		NM_016037	UTP11	0.00586142	1.1846
NM_024639	ZNF322	0.00384711	-1.12641		NM_198274	SMYD1	0.00259865	1.22662		NM_016238	ANAPC7	0.000965587	1.24951		NM_001042723	RYR1	0.00595875	1.13856
NM_005837	POP7	0.00385146	-1.19764		NM_080597	OSBPL1A	0.0026017	1.24483		NM_022902	SLC30A5	0.000974707	1.26705		NM_006067	EMC8	0.00596037	1.1347
NR_002776	MCM3AP-AS1	0.00385933	-1.15526		NM_199461	NANOS1	0.00261979	1.15717		NM_012074	DPF3	0.000986185	1.19155		NM_000081	LYST	0.00596952	1.12624
NM_138353	DCAF15	0.00387164	1.15373		NM_004441	EPHB1	0.00262212	-1.15487		NM_013354	CNOT7	0.000995862	1.29129		NM_005841	SPRY1	0.0059839	1.14732
NM_032299	DCUN1D5	0.00387271	1.19397		NM_173680	ZNF775	0.00263651	-1.15573		NM_003377	VEGFB	0.000997818	1.24184		AK124959	FLJ42969	0.00602046	-1.13146
NM_024561	NAA16	0.00388744	-1.17252		NM_005926	MFAP1	0.0026428	-1.22798		NM_002806	PSMC6	0.000998231	1.19971		NM_032350	C7orf50	0.00604298	1.20451
XM_928378	PRAMEF22	0.00391184	1.14994		NM_004318	ASPH	0.00264338	-1.2348		NM_152396	METTL6	0.00100077	1.24141		NM_020846	SLAIN2	0.00606731	1.16765
NM_024093	C2orf49	0.00391774	1.17755		NM_182505	C9orf85	0.00264742	-1.18732		NM_016070	MRPS23	0.00100847	-1.16752		AK124056	LOC102723834	0.00607472	1.13772
NM_002897	RBMS1	0.00392535	-1.15253		NM_052995	CLRN1	0.00265012	1.20015		AB027121	C18orf12	0.0010128	-1.22241		NM_022046	KLK14	0.00607838	-1.12771
NM_012367	OR2B6	0.00395311	-1.13415		NM_017693	BIVM	0.00266079	-1.23689		NM_024098	CCDC86	0.001015	1.2025		NM_024917	TRMT2B	0.00612664	1.14667
NM_018049	PLEKHJ1	0.00396224	-1.19422		NM_020663	RHOJ	0.00268108	-1.24011		XM_939319	R3HCC1	0.00101665	-1.23768		NM_032510	PARD6G	0.00616148	1.17099
NM_030964	SPRY4	0.00400206	1.13644		NM_004504	AGFG1	0.00269691	1.14701		NM_003589	CUL4A	0.00102957	-1.14724		NM_181742	ORC4	0.00626315	-1.13507
NM_203385	RNH1	0.00401832	-1.21116		NM_018212	ENAH	0.00270111	-1.19684		NM_002431	MNAT1	0.00104729	1.16811		NM_152310	ELOVL3	0.00627686	-1.15898
NM_016042	EXOSC3	0.0040196	1.13697		NM_001018116	CAVIN4	0.00272249	-1.13475		NM_172060	EYA1	0.00104763	1.19382		AW197312	MIMT1	0.00629162	1.13603
NM_032272	MAF1	0.00405768	-1.28532		NM_001017406	S100PBP	0.00272274	-1.15088		NM_018645	HES6	0.00105039	1.33153		NM_000284	PDHA1	0.00631547	-1.20873
NM_000432	MYL2	0.00407655	1.4559		NM_003473	STAM	0.00274076	-1.23019		NM_018992	KCTD5	0.00105353	-1.19943		NM_014394	GHITM	0.00634138	-1.29725
NM_016063	HDDC2	0.00408812	-1.13346		XM_001723364	LOC100505841	0.0027892	1.1473		NM_024639	ZNF322	0.00107721	-1.14641		NM_144576	COQ10A	0.00636695	-1.19284
NM_001007533	PPP1R27	0.00409196	-1.35098		NM_153050	MTMR3	0.00279169	-1.16361		CF121642	P2RY10	0.0010788	1.18212		NM_003607	CDC42BPA	0.00638709	1.14835
NM_015442	CNOT10	0.00410859	-1.26441		NM_032026	TATDN1	0.00279282	-1.22912		NM_003143	SSBP1	0.00107945	1.38549		NM_182623	FAM131C	0.00639134	-1.16106
NM_020701	ISY1	0.00415264	1.17928		NM_152420	CARNMT1	0.00280053	-1.21393		NM_032010	MAP1B	0.00108322	1.17575		NM_001039697	SNAPC3	0.00642905	-1.14306
NM_001013663	PTRHD1	0.00416319	1.19396		NM_002829	PTPN3	0.00281674	1.27901		NM_000180	GUCY2D	0.00108341	-1.17805		NM_173201	ATP2A1	0.00645171	1.22727
BC045187	LINC02900	0.0041779	1.16493		NM_181726	ANKRD37	0.00283156	-1.31377		NM_004656	BAP1	0.00108392	-1.19924		NM_001017992	ACTBL2	0.00650683	-1.12723
NM_147191	MMP21	0.00419397	-1.15764		NM_016081	PALLD	0.00285201	-1.31681		NM_152329	LRR1	0.00109281	-1.18079		BU166084	TUBGCP2	0.00651613	1.18087
NM_207310	CCDC74B	0.00419424	1.17186		NM_015942	MTERF3	0.00287087	-1.16215		NM_006413	RPP30	0.0010939	-1.27534		NM_032120	RBM48	0.00652457	-1.15058
NM_001031745	RIBC1	0.00420378	-1.16801		NM_025138	PROSER1	0.00290505	-1.36426		NM_001101330	C1GALT1C1L	0.0011206	1.26258		NM_032598	SPATA22	0.00653317	-1.12593
NM_024687	ZBBX	0.00421294	-1.13317		NM_004586	RPS6KA3	0.00293866	-1.28656		NM_016618	KRCC1	0.00112142	1.39134		NM_001010895	ERCC6L2	0.00658241	1.11292
NM_001040275	ESR2	0.00423313	-1.20117		NM_021911	GABRB2	0.00294691	1.15988		NM_020663	RHOJ	0.00112163	1.28418		NM_199122	TBRG4	0.0065937	-1.22194
NM_031231	NECAB3	0.00429073	1.1389		NR_002189	SUMO1P1	0.00295086	1.17298		NM_030752	TCP1	0.00112388	1.43279		NM_001099858	C7orf25	0.00660543	-1.14465
NM_001009937	SLC25A26	0.0042954	-1.16075		NM_001039102	LINC00852	0.00295086	1.20606		NM_020243	TOMM22	0.00112457	1.27204		NM_031902	MRPS5	0.00661174	-1.13893
NM_182610	SAMD7	0.00430367	1.17397		NM_004684	SPARCL1	0.00295703	-1.89671		NM_004230	S1PR2	0.00113325	-1.25999		NM_004589	SCO1	0.00661237	1.129
NM_001080487	PABPN1L	0.00431287	-1.11843		NM_003143	SSBP1	0.00296504	-1.31576		NM_021217	ZNF77	0.0011336	1.19595		NM_001025592	C1orf147	0.00670949	1.11743
NM_130437	DYRK1A	0.00431681	1.24123		NM_001034844	SPDYE7P	0.00298505	-1.1607		NM_016099	GOLGA7	0.00114048	-1.17609		NM_006671	SLC1A7	0.00673709	-1.15327
NM_024583	SCRN3	0.00432009	1.14865		NM_015132	SNX13	0.00298582	-1.17233		NR_029846	mir-30	0.00115819	1.1626		NM_002013	FKBP3	0.00681808	-1.15551
NM_182546	VSTM2A	0.00434711	1.15176		NM_206853	QKI	0.0030138	-1.25022		NM_007280	OIP5	0.00116267	1.23398		NM_182706	SCRIB	0.00682082	-1.19158
NR_003264	SDHAP1	0.00436136	1.16827		NM_000393	COL5A2	0.0030215	-1.97751		NM_173595	ANKRD52	0.00116316	1.20675		NM_080871	ASB10	0.00682279	-1.20519
NM_021926	ALX4	0.00437938	1.1226		NM_001080480	MBOAT1	0.00302553	1.17314		NM_032324	NTPCR	0.0011663	1.28161		NM_145298	APOBEC3F	0.0068229	-1.17354
NM_033329	SIGLEC12	0.00439432	1.15924		NM_014765	TOMM20	0.003031	-1.30018		NM_019045	WDR44	0.00117405	1.15816		NM_015602	TOR1AIP1	0.00683765	-1.14901
NM_199420	POLQ	0.00440154	1.32367		NM_032174	TOMM40L	0.00304039	-1.18856		NM_020409	MRPL47	0.00117483	1.26131		NM_015061	KDM4C	0.00697704	-1.14734
NM_003614	GALR3	0.00440223	-1.15487		NM_006334	OLFM1	0.00306346	-1.32807		NM_002647	PIK3C3	0.00117698	-1.2137		NM_032573	CCDC62	0.00700843	1.10446
NM_182925	FLT4	0.00440603	-1.14064		NM_001024808	BCL7A	0.00307473	-1.13087		NM_000089	COL1A2	0.0011831	5.64513		NM_023010	UPF3B	0.00702614	-1.19432
XM_941000	PTP4A2	0.00440675	-1.14438		NM_148903	GREB1	0.00309773	1.15694		NM_002264	KPNA1	0.00120366	1.24691		NM_018694	ARL6IP4	0.00705657	-1.11431
NM_032246	MEX3B	0.00442237	1.18293		NM_175710	CR1L	0.00310189	1.14783		NM_018835	RC3H2	0.00120776	1.29025		NM_023013	PRAMEF1 (includes others)	0.0070912	-1.14435
XM_929034	POM121L10P	0.00447171	-1.1934		NM_005906	MAK	0.00310262	-1.13681		NM_139343	BIN1	0.00121098	1.21527		NM_201438	PPHLN1	0.00710158	1.17974
NM_058175	COL6A2	0.00448652	1.2026		XM_938420	PRAMEF17	0.00310342	-1.13447		NM_001211	BUB1B	0.00121357	-1.20327		NM_001003897	MANBAL	0.00713525	1.15048
NM_001011703	MVB12B	0.00453243	-1.16659		NM_170694	SERHL	0.00310378	1.12729		NM_022473	ZNF106	0.00121515	-1.21861		NM_024996	GFM1	0.0071467	-1.2472
NM_001077624	ZNF846	0.00453265	-1.17173		XM_936944	NAIP	0.00313764	1.12624		NM_014578	RHOD	0.00122036	-1.15839		NM_001005404	YPEL2	0.00723787	1.19175
NM_138569	MLIP	0.00455432	1.18615		NM_005653	TFCP2	0.00317944	-1.24506		NM_017671	FERMT1	0.00122427	-1.16493		NM_006077	MICU1	0.00732032	-1.21266
NM_004733	SLC33A1	0.00456155	1.19172		AI698256	LOC100507513	0.00321665	1.16554		NM_006575	MAP4K5	0.00123004	1.22404		NM_001009566	CLSTN1	0.00741381	1.14673
NR_003598	TUBBP6	0.00456414	1.1521		NM_016298	FBXO40	0.00322546	-1.13375		NM_152415	VPS37A	0.00123287	1.26467		NM_178453	PRSS30P	0.00747237	-1.1266
NM_182964	NAV2	0.0045708	1.17029		NM_194314	ZBTB41	0.00323166	-1.13973		NM_020856	TSHZ3	0.00123654	1.32451		NM_005208	CRYBA1	0.00761607	1.15703
NM_015949	GET4	0.00458037	-1.26292		NM_024636	STEAP4	0.0032368	-1.12724		XM_001717944	TMPO-AS1	0.00123707	1.18152		NM_032581	FAM126A	0.00764349	1.11216
NM_006157	NELL1	0.00459172	1.16995		NM_001029954	CDNF	0.00325049	1.17437		NM_018446	GLT8D1	0.00123744	1.26704		NM_024526	EPS8L3	0.00764537	1.12531
NM_018200	HMG20A	0.00459572	1.21403		NM_013239	PPP2R3B	0.00326379	1.12282		NM_194314	ZBTB41	0.00123752	1.16507		NM_021709	SIVA1	0.00768698	1.15988
NM_198289	CIDEA	0.00460825	1.18383		NM_018168	CCDC198	0.00328375	1.16507		NM_001007553	CSDE1	0.00124113	-1.21337		NM_006904	PRKDC	0.00769849	-1.16755
NM_018196	TMLHE	0.00460928	1.20747		NM_013453	SPANXB1 (includes others)	0.00329304	1.14579		NM_003416	ZNF7	0.00125414	1.35198		DB074408	LOC105375297	0.00779309	1.11435
NM_145203	CSNK1A1L	0.00461967	1.12208		NM_173568	UMODL1	0.00333263	1.13728		NM_017757	ZNF407	0.00126455	1.19412		NM_001956	EDN2	0.00781512	-1.14099
NM_020894	UVSSA	0.00465003	-1.151		NM_014575	SCHIP1	0.00335406	1.19251		NR_030170	mir-202	0.0012648	1.15542		NM_181839	PKIA	0.00789425	-1.12725
NM_175573	ADRM1	0.00466687	-1.22463		NM_001007122	FSD2	0.00335496	-1.15133		NM_014885	ANAPC10	0.0012672	1.20014		NR_031702	mir-1255	0.00795003	-1.13473
NM_005749	TOB1	0.00466709	-1.38917		NM_001098615	PUS7L	0.00335578	-1.18009		NM_032359	CMSS1	0.00127169	1.24959		NM_001040653	ZXDC	0.00796615	1.15409
NM_012175	FBXO3	0.00468948	1.28427		NM_022072	NSUN3	0.0033766	-1.1485		NM_016308	CMPK1	0.00127412	-1.18699		NM_178448	SAPCD2	0.0079665	1.16066
NM_002715	PPP2CA	0.0047194	1.31409		NM_006699	MAN1A2	0.00337942	-1.15172		NM_174970	ST3GAL3	0.00127706	-1.15968		NM_032924	ZNF3	0.0079682	-1.19411
NM_030650	LNPK	0.00473158	1.22102		XR_041012	H2BC18	0.00338407	-1.14292		NM_015969	MRPS17	0.00127836	-1.30267		NM_001174	ARHGAP6	0.00798039	1.14015
NM_199357	ARHGAP11A	0.00475392	-1.14922		NM_000033	ABCD1	0.00338922	-1.18574		NM_001024855	ZNF197	0.00128849	-1.19387		NM_152416	NDUFAF6	0.00800926	-1.18841
NM_130469	JDP2	0.00475685	-1.26175		NM_003132	SRM	0.00339058	1.26453		NM_138994	CNTNAP4	0.00128892	-1.19897		NM_138569	MLIP	0.00802416	1.13946
NM_014803	ZNF518A	0.00484505	1.26824		NM_001032391	LCMT1	0.00340229	-1.21291		NM_004586	RPS6KA3	0.00129085	1.34003		NM_003908	EIF2S2	0.00802883	1.16255
NM_000896	CYP4F3	0.00485832	-1.15376		NM_004242	HMGN3	0.00342679	-1.17172		NM_004969	IDE	0.00129113	1.23441		NM_014476	PDLIM3	0.00804469	1.19028
NM_001526	HCRTR2	0.00487594	-1.12891		NM_152238	SNX7	0.00343091	-1.22384		NM_000916	OXTR	0.00129953	1.20478		NM_032227	TMEM164	0.00805025	-1.13129
NM_016929	CLIC5	0.00489024	1.30406		NM_134440	RFXANK	0.00343168	1.14986		NM_015879	ST8SIA3	0.00131631	-1.19099		NM_001001657	OR2Y1	0.00806631	-1.13336
NM_003427	ZNF76	0.00489339	1.16315		NM_014465	SULT1B1	0.0034325	1.14006		NM_003053	SLC18A1	0.001322	-1.18782		NM_052953	LRRC3B	0.00807983	1.27432
NM_012146	DUX1	0.00495485	-1.13536		NM_133494	NEK7	0.00346843	-1.16742		NM_032256	TMEM117	0.00132303	1.16741		NM_130901	OTUD7A	0.00812473	-1.12827
NM_001001438	LSS	0.00498919	1.1872		NM_001018102	POLR2M	0.00347091	1.14828		NM_006165	NFRKB	0.0013235	-1.21226		NM_000135	FANCA	0.008142	-1.13298
XR_001000	GAS5	0.00501222	1.14255		NM_004287	GOSR2	0.00347766	-1.24266		NM_005648	ELOC	0.00133882	1.19472		NM_152418	DCAF4L2	0.00814795	1.13479
NM_001080496	RGP1	0.00501336	1.1607		NM_020432	PHTF2	0.0035891	-1.19867		NM_007327	GRIN1	0.00133921	-1.15636		NM_001003894	CDY1 (includes others)	0.00817101	1.129
NM_148898	FOXP2	0.00501707	1.18267		NM_020744	MTA3	0.003598	-1.19239		NM_003613	CILP	0.00134141	3.43164		NM_031213	ABHD17A	0.00819625	-1.16112
NM_138448	ACYP2	0.00502362	1.13678		NM_031899	GORASP1	0.00361427	-1.36505		NM_032609	COX4I2	0.00135071	1.23863		NM_031435	THAP2	0.00819898	1.13844
NM_014476	PDLIM3	0.0050557	-1.14094		NM_001007530	CDRT15	0.00362028	1.14904		NM_014478	CRCP	0.00136012	-1.21617		NR_000033	ESRRAP2	0.00820415	-1.20197
NM_032370	ZNF414	0.00505677	-1.17493		NR_024092	LINC00515	0.00362852	-1.18421		NM_015462	NOL11	0.00136596	1.22253		NM_001012981	ZKSCAN2	0.00825101	1.14488
NM_001039571	KREMEN1	0.00507647	1.13671		NM_030884	MAP4	0.00365666	-1.17614		NM_004521	KIF5B	0.0013668	1.20526		NR_029886	mir-330	0.00826908	-1.15246
NM_172160	KCNAB1	0.00508729	-1.15252		NM_001040876	ABCE1	0.00366348	-1.44182		NM_014235	UBL4A	0.0013673	-1.18189		NM_002501	NFIX	0.00837869	-1.14725
NM_003826	NAPG	0.00514384	1.22284		NM_144636	CHCHD4	0.00369598	1.25522		NM_020371	AVEN	0.00137428	1.30982		NM_173665	KIAA0825	0.00838946	1.14571
NM_134425	SLC26A1	0.00514471	-1.15575		AK124056	LOC102723834	0.00371201	1.1472		NM_004704	RRP9	0.00138603	1.17824		NM_005522	HOXA1	0.00840688	-1.15796
NM_022900	CASD1	0.00522479	1.16004		NM_175733	SYT9	0.00372279	1.14347		NM_018963	BRWD1	0.0013967	1.25274		AK057720	STN1	0.00843177	1.12087
NM_004267	CHST2	0.00524817	-1.23338		NM_014423	AFF4	0.0037279	-1.16376		NM_019056	NDUFB11	0.00139924	-1.29445		NM_001004695	OR2T33	0.00845281	1.12601
NM_015173	TBC1D1	0.00527544	-1.18591		NM_005752	CLEC3A	0.00374235	1.14596		NM_152620	TRIM60	0.00140252	-1.15872		NM_002264	KPNA1	0.00846756	-1.18747
NM_000016	ACADM	0.00527593	1.55929		NM_014670	BZW1	0.00374565	-1.26168		NM_001024599	H2BC18	0.00140291	-1.1878		NM_023942	LRRC61	0.00848486	1.13338
NM_001005480	OR2A2	0.00534201	1.14673		NM_021639	GPBP1L1	0.00377076	-1.3792		NM_001146	ANGPT1	0.00141918	-1.21998		NM_003019	SFTPD	0.00848851	1.14978
NM_001005738	FPR2	0.00534356	1.14879		XM_938715	HAS2	0.00377669	-1.11583		NM_004095	EIF4EBP1	0.00142292	1.16957		NM_001005211	OR9I1	0.00849647	-1.15794
NM_001007258	SETD4	0.00535074	-1.13182		NM_024668	ANKHD1/ANKHD1-EIF4EBP3	0.00378224	1.15864		NM_178493	NOTUM	0.0014479	-1.14371		NM_001032391	LCMT1	0.00851075	-1.19046
NM_001085389	UNCX	0.00536763	1.16556		AK094166	TENM3-AS1	0.00378784	1.17952		NM_020370	GPR84	0.00145163	1.17553		NM_020478	ANK1	0.00852125	-1.19935
NM_018991	STAG3L1	0.0053947	-1.17116		NM_002470	MYH3	0.00379419	-2.63055		NM_015382	HECTD1	0.00146003	1.26711		NM_018448	CAND1	0.00854984	1.10395
NM_001034833	NHP2	0.00539633	-1.16517		NM_015203	RPRD2	0.00381921	-1.14035		NM_198195	UBA3	0.00146248	1.26913		NM_174910	DYNLT2	0.00860579	-1.1241
NM_001078173	RTL8B	0.0053985	-1.2037		NM_030576	LIMD2	0.00382063	1.24775		NM_006391	IPO7	0.00147235	1.29018		NM_000214	JAG1	0.00860682	-1.12624
NM_019051	MRPL50	0.00539863	1.26818		NM_176816	CCDC125	0.00382659	1.12653		NM_007034	DNAJB4	0.00147266	1.34326		NM_005593	MYF5	0.00863541	1.13987
XM_371311	RIIAD1	0.00541034	1.13104		NM_006345	SLC30A9	0.00384059	-1.21252		NR_002187	TPI1P2	0.00148681	-1.21114		NM_032664	FUT10	0.00868589	-1.13819
NM_021222	PRUNE1	0.00541565	1.17669		NM_005057	RBBP5	0.00386679	-1.14661		NM_031268	PDPK1	0.0014888	1.2782		NM_001721	BMX	0.00869106	-1.14821
NR_030258	mir-95	0.00542619	1.12646		NM_003488	AKAP1	0.00387642	-1.2188		NM_201398	FLAD1	0.0014917	-1.44311		NM_005093	CBFA2T2	0.00870279	-1.18186
NM_207445	C15orf54	0.00545366	-1.21119		NM_144994	ANKRD23	0.00387667	1.14643		NM_002810	PSMD4	0.00149277	-1.29224		NM_014222	NDUFA8	0.00870385	-1.1762
NM_006336	ZER1	0.00545374	-1.13596		NM_005859	PURA	0.00389945	-1.25392		NM_032262	TMEM191A	0.00149909	-1.15742		NM_198849	SIAH3	0.0087055	1.13687
NM_001017989	OPA3	0.00549794	-1.17431		NR_029896	mir-324	0.00390858	1.174		NM_173542	PLBD2	0.0015205	1.22476		NM_006831	CLP1	0.0087058	-1.15465
XM_945014	GSTTP2	0.0055008	-1.19422		NM_198461	LONRF2	0.00391797	-1.15379		NM_001943	DSG2	0.00153178	-1.11989		XM_942007	GMNC	0.00870603	1.10921
NM_001012337	ROPN1B	0.00553141	1.20764		NM_014885	ANAPC10	0.00393028	-1.16482		NM_176824	BBS7	0.00154221	1.18649		NM_006267	RANBP2	0.00875327	-1.13292
NM_024775	GEMIN6	0.00554488	-1.22751		NM_031449	ZMIZ2	0.00393862	-1.14021		NM_002295	RPSA	0.00154386	-1.33854		NM_014806	RUSC2	0.00878612	1.19579
NM_005752	CLEC3A	0.00557198	-1.14089		NM_033123	PLCZ1	0.00394185	1.14399		NM_004297	GNA14	0.00154828	-1.31236		NM_023070	ZFP69B	0.00878763	1.11772
NM_138334	JOSD2	0.00557606	-1.15767		NM_003240	LEFTY2	0.00395255	1.19403		NM_057165	COL6A3	0.00155012	2.31884		NM_006686	ACTL7B	0.00878849	-1.14894
NR_015353	LINC01278	0.00558307	-1.19763		NM_031298	EMC6	0.0039708	1.20696		NM_032523	OSBPL6	0.0015602	1.22029		NM_025196	GRPEL1	0.00883147	-1.23864
NM_152788	ANKS1B	0.00558318	1.15578		NM_016466	ANKRD39	0.00397457	1.24053		NM_015025	MYT1L	0.00156206	1.17879		NM_001008220	CPLX2	0.00883423	1.16939
NM_025257	SLC44A4	0.0056136	-1.21277		NM_001045478	PIK3CD-AS1	0.00398607	1.17373		NM_152400	FAM241A	0.00156432	1.14857		NM_015942	MTERF3	0.00886411	-1.14161
NM_005020	PDE1C	0.00562855	1.15865		NM_017909	RMND1	0.00399134	-1.15408		NM_003014	SFRP4	0.00156437	1.92944		NM_014929	FASTKD2	0.0089215	-1.11554
NM_004608	TBX6	0.00566462	1.17257		NM_016947	SNHG32	0.00400801	1.18109		XM_940457	CRTAP	0.00157144	-1.13071		NM_001080409	ZNF99	0.00892895	-1.10053
NM_031946	AGAP3	0.00568593	-1.1362		NM_001048200	HIPK3	0.00404304	-1.2101		AF088007	PRKCQ-AS1	0.00157192	-1.21547		NM_020733	HEG1	0.00893911	-1.17428
NM_201572	CACNB2	0.00569296	1.13923		NM_152280	SYT11	0.00405656	1.18869		NM_012367	OR2B6	0.00157397	-1.14981		NM_016002	SCCPDH	0.00897309	1.13258
NM_001032998	KYNU	0.00570539	1.15738		XM_932990	CFC1/CFC1B	0.00413346	1.14231		NM_001040443	PHF11	0.00157648	1.15172		NM_016328	GTF2IRD1	0.00900621	1.18787
NM_001232	CASQ2	0.00572487	1.56427		NM_001530	HIF1A	0.004152	-1.16126		NM_001878	CRABP2	0.00158898	1.28199		NM_181312	TAZ	0.0090349	1.15466
NM_003048	SLC9A2	0.00573539	-1.18237		NM_001116	ADCY9	0.00415916	-1.18606		NM_005880	DNAJA2	0.00158934	1.30178		NM_024668	ANKHD1/ANKHD1-EIF4EBP3	0.0090602	1.14012
NM_032453	ZNF527	0.00575996	-1.126		NM_012343	NNT	0.00416252	-1.26596		NM_007152	ZNF195	0.00159159	1.20955		NM_014323	PATZ1	0.00916417	1.10269
NM_031902	MRPS5	0.00578041	1.14955		NR_024405	LOC730101	0.00424987	1.1504		NM_001008406	BCAP29	0.00160066	-1.13815		NM_003541	H4C12	0.00916758	-1.15265
XM_932619	LINC00632	0.00578087	1.17305		NM_020466	LYRM2	0.00427867	1.17832		NM_152455	ZSCAN29	0.0016011	-1.1498		NM_006045	ATP9A	0.00929789	1.10778
NM_006136	CAPZA2	0.0057821	1.25207		NM_033083	EAF1	0.00428921	-1.26565		NM_001032287	NR2C1	0.0016081	1.21601		NM_003283	TNNT1	0.00933827	-1.3561
NM_020932	MAGEE1	0.00579122	-1.15517		NM_079837	BANP	0.00429248	1.14446		NM_000026	ADSL	0.00162697	-1.26334		NM_001005732	MIR99AHG	0.00937538	1.12559
NM_001001550	GRB10	0.00587301	1.15534		NR_015453	NOP14-AS1	0.00429314	1.14171		NM_018264	TYW1	0.00163621	-1.27327		NM_052848	CCDC97	0.00947214	-1.16512
NM_001085382	PSAPL1	0.00587669	-1.1514		NM_139078	MAPKAPK5	0.00430126	-1.16608		NM_032816	CEP89	0.00164801	1.18272		NM_020184	CNNM4	0.00960205	-1.12854
NM_002454	MTRR	0.00591966	1.12361		NM_018457	PRR13	0.00431842	1.21147		NM_133259	LRPPRC	0.00164832	-1.23483		NM_020061	OPN1LW	0.00963536	1.13384
AK098676	LINC00919	0.00593331	1.11068		NM_022756	MEAF6	0.00432634	-1.16759		NM_144671	PHETA1	0.00165074	-1.23669		NM_001035235	SRA1	0.00966152	-1.13333
NM_001024596	ZNF772	0.00594428	1.16441		NM_005914	MCM4	0.00433231	-1.27079		XM_933961	SNX29P2	0.00165717	-1.19882		NM_000754	COMT	0.00967321	-1.1359
NM_017578	ROPN1	0.0059572	1.18505		NM_058180	C21orf58	0.00440653	1.13669		NM_015602	TOR1AIP1	0.00166372	-1.15858		NM_001042401	SMIM11A	0.00975653	-1.13757
NM_015692	CPAMD8	0.00596194	-1.18173		NM_001035235	SRA1	0.00442389	1.17258		NM_152784	CATSPERD	0.0016917	1.14771		NM_145699	APOBEC3A	0.00979644	1.11843
NM_152519	KANSL1L	0.00600051	1.22959		NM_001001669	ARHGEF37	0.00442583	1.25056		NM_030643	APOL4	0.00169681	-1.13694		NM_025230	DCAF11	0.00980245	1.18499
NM_032351	MRPL45	0.00600784	1.30792		NM_152739	HOXA9	0.00446484	-1.13339		NM_018447	EMC3	0.00169873	-1.23031		XM_928378	PRAMEF22	0.00983328	-1.12457
NM_033661	WDR4	0.0060274	-1.13402		NM_004211	SLC6A5	0.00447139	1.16995		NM_014247	RAPGEF2	0.00170495	1.49089		NM_001013710	LOC440742	0.00991262	1.10491
NM_007106	UBL3	0.00604608	1.19288		NM_017412	FZD3	0.00447424	1.15953		NM_000332	ATXN1	0.00170626	1.29435		NM_003900	SQSTM1	0.00993174	1.21991
NR_003035	SNORA16A	0.00609691	-1.13565		NM_130899	FAM71B	0.00448575	-1.12063		NM_205767	MICOS13	0.00171852	-1.28545		NM_003174	SVIL	0.00994406	-1.16746
NM_001081754	ELN	0.00612104	1.13389		NM_203343	EPB41	0.00449336	1.14426		NM_007079	PTP4A3	0.00172121	-1.23778		BC045187	LINC02900	0.0099506	-1.13764
NM_003021	SGTA	0.00614522	-1.12231		NM_198439	KBTBD3	0.00454742	-1.12484		NM_025170	PREX2	0.00172524	-1.12776		NM_022002	NR1I2	0.00996435	-1.13352
NM_032598	SPATA22	0.00615432	1.13402		NM_000232	SGCB	0.00455783	1.14652		NM_130797	DPP6	0.00172691	-1.14811		NM_014066	COMMD5	0.00999721	-1.14207
NM_001004318	ACP7	0.00621954	-1.16599		NM_032359	CMSS1	0.00456508	-1.19993		NM_015644	TTLL3	0.00173094	-1.15927		NM_001008693	CST9	0.0100198	1.17211
NM_003017	SRSF3	0.00624544	-1.12876		NM_017949	CUEDC1	0.00456846	1.33076		NM_145036	CEP112	0.00173202	1.2136		XM_934955	ARID1B	0.0100533	-1.14185
NM_007098	CLTCL1	0.00624562	-1.14183		NM_031883	PCDHAC2	0.00462553	-1.12856		NM_182715	SYPL1	0.00173828	1.39117		NM_003085	SNCB	0.0100683	-1.09926
NM_016834	MAPT	0.00624922	-1.13795		NM_000727	CACNG1	0.00464303	1.25919		NM_022117	TSPYL2	0.00174175	-1.29639		NM_001624	CRYBG1	0.0100856	1.13183
NM_024296	CCDC28B	0.00626921	-1.179		NM_001078172	RTL8A	0.00465521	-1.27474		NM_018109	MTPAP	0.00175025	-1.19316		NM_001005190	OR7A10	0.0100936	1.14052
NM_177526	PLPP2	0.00627453	1.14107		NM_015441	OLFML2B	0.00467246	-1.5524		NM_003339	UBE2D2	0.00175481	1.41118		NM_024512	LRRC2	0.0100994	1.36143
NM_001039582	PNCK	0.00627487	-1.31317		NM_006823	PKIA	0.00467261	1.63745		NM_007008	RTN4	0.00177991	1.46328		NR_002189	SUMO1P1	0.010135	1.14524
NR_003655	POLR2J4	0.00630129	1.13053		NM_206937	LIG4	0.00468866	-1.14847		NM_012435	SHC2	0.0017829	-1.29911		NM_001089591	UQCRHL	0.0101595	-1.30703
NM_002098	GUCA1B	0.00633386	-1.18511		NM_052817	MID2	0.00469553	1.14364		NM_016232	IL1RL1	0.00178487	-1.24309		NR_002726	HNRNPA3P1	0.0102021	-1.15835
NM_014427	CPNE7	0.00633651	-1.16272		NM_003598	TEAD2	0.0047345	-1.22659		NM_018273	TMEM143	0.00178594	-1.2437		NM_003589	CUL4A	0.0102115	-1.10161
NR_029893	mir-135	0.0063466	-1.15898		NM_170678	NMRK2	0.00474577	-1.6496		NM_002267	KPNA3	0.00178873	1.24452		NM_139250	CTAG1A/CTAG1B	0.0102228	1.12781
NM_001039783	TXNRD3	0.00635706	-1.17955		NM_014367	FAM162A	0.0047525	-1.28339		NM_018298	MCOLN3	0.00179426	-1.1878		NM_015683	ARRDC2	0.0102269	-1.20497
NM_012155	EML2	0.00638284	-1.19428		NM_030593	SIRT2	0.00476624	-1.13807		NM_198991	KCTD1	0.00179934	-1.18191		NM_177526	PLPP2	0.0102901	-1.12412
NM_001796	CDH8	0.00639439	-1.18201		NM_017676	GIN1	0.0047972	-1.15614		NM_012318	LETM1	0.00181072	-1.23237		NM_152387	KCTD18	0.0103469	-1.11596
NM_030785	RSPH6A	0.00647176	1.18944		NM_015676	TMEM251	0.00480837	-1.28442		NM_030884	MAP4	0.00181083	1.20359		NM_022894	PAPOLG	0.0103483	-1.14067
XM_375698	SH2D5	0.00647676	-1.28787		XM_926946	FOXK1	0.00485195	-1.1478		NM_020819	FAM135A	0.00182813	1.24802		NM_152586	USP54	0.0103739	-1.1884
NM_012401	PLXNB2	0.00652673	-1.16733		NM_178012	TUBB2B	0.00490595	-1.40864		NM_153267	MAMDC2	0.0018309	1.79647		NM_018999	CCSER2	0.0103759	-1.13664
XM_001719952	DKFZP434A062	0.00662285	-1.11049		NR_003253	ZNF74	0.00490736	1.19945		NM_005519	HMX2	0.0018395	-1.22223		NM_032839	SLC49A4	0.0103891	1.14482
NM_003651	YBX3	0.00662487	1.72119		NM_152274	CCNQ	0.00491497	1.22889		NM_152945	RBM45	0.00184566	1.3923		NM_005081	ZNF142	0.0104169	1.15943
NM_002874	RAD23B	0.00665835	1.22998		NM_003344	UBE2H	0.00491788	-1.19737		NM_015900	PLA1A	0.00188114	-1.6622		NM_016541	GNG13	0.0104457	-1.24731
NM_005906	MAK	0.0066683	-1.12414		NM_022461	AZI2	0.00494244	-1.27654		NM_030763	HMGN5	0.00189697	1.16583		NM_016498	MTFP1	0.0104831	-1.2565
NM_006154	NEDD4	0.00668359	-1.19441		NM_000747	CHRNB1	0.00499918	1.15499		NM_006796	AFG3L2	0.00189941	-1.18849		NM_004708	PDCD5	0.0105548	-1.14263
NM_207400	LINC01138	0.00670817	1.1157		NM_001009552	PPP2CB	0.00500591	1.15085		CB305890	SMIM34A	0.00190137	1.15961		NM_148903	GREB1	0.0105909	1.13193
NM_005519	HMX2	0.00671593	-1.18661		NM_033015	FASTK	0.00501204	1.24856		NM_032272	MAF1	0.00190844	-1.31689		NM_182496	CCDC38	0.0106152	1.1231
NM_033194	HSPB9	0.00673811	-1.11854		NM_001126063	KHDC1L	0.00501917	1.11167		NM_001037582	SCD5	0.00190953	1.26952		NM_017774	CDKAL1	0.0106196	1.17758
NM_153619	SEMA6D	0.00676258	1.16179		NM_004674	ASH2L	0.005033	-1.16436		NM_004831	MED26	0.00191275	-1.18589		NM_003729	RTCA	0.0106307	-1.16056
NM_003176	SYCP1	0.00676955	1.1672		NM_002844	PTPRK	0.00505306	-1.16427		NM_001013848	EXOC6	0.00192376	-1.18171		NM_001040169	HTR4	0.0106621	-1.10905
NM_001035267	RPL41	0.0067815	1.14982		NM_016454	EMC4	0.00505895	1.22562		NM_000023	SGCA	0.00192515	-1.20355		NM_182931	KMT2E	0.0106832	-1.11237
NR_024508	ZNF286B	0.00686908	1.49285		NM_001976	ENO3	0.00506037	1.11191		NM_138358	TIMM29	0.00193464	1.20067		NM_172225	DMBX1	0.0107259	1.14437
NM_024312	GNPTAB	0.00694035	1.1868		NM_024039	MIS12	0.00507132	1.17127		NR_000011	SNORA70	0.00194702	-1.13738		NM_002108	HAL	0.0108319	1.12844
NM_144698	ANKRD35	0.00694098	1.20073		NR_002766	MEG3	0.00507821	-1.33589		NM_145166	ZBTB47	0.00195047	-1.13417		NM_006213	PHKG1	0.0108646	1.15331
NM_014208	DSPP	0.00695023	-1.14514		NM_030974	SHARPIN	0.0050802	-1.2409		NM_004645	COIL	0.00195325	1.22003		NM_004668	MGAM	0.0109361	-1.17246
NM_014286	NCS1	0.00698726	-1.21627		NM_021008	DEAF1	0.00508712	1.14796		NM_178495	ITPRIPL1	0.00195345	-1.17527		XM_372302	AKR1C6P	0.0110572	1.118
NM_138337	CLEC12A	0.00702336	1.14205		NM_024657	MORC4	0.00511645	1.12523		NM_005593	MYF5	0.0019567	-1.1771		NM_152519	KANSL1L	0.0110757	1.16412
NM_004588	SCN2B	0.00707239	1.12496		NM_020200	PRTFDC1	0.00512503	-1.18759		NM_018983	GAR1	0.00198956	1.13028		NM_001007534	C3orf56	0.011109	-1.16528
NM_017921	NPLOC4	0.0070775	-1.17658		NM_013362	ZNF225	0.00513374	-1.11798		NM_003841	TNFRSF10C	0.00199466	-1.25504		NM_032026	TATDN1	0.0111387	-1.19329
NM_003390	WEE1	0.00708544	1.3461		NM_030786	SYNC	0.00513426	-1.14461		NM_032412	CYSTM1	0.00199468	-1.41372		NM_001031746	VSTM4	0.0111405	-1.12975
NM_175874	C12orf60	0.00709719	1.11944		NM_001013693	LDLRAD2	0.00516395	1.18564		NM_003132	SRM	0.00199597	-1.29341		NM_213631	MROH8	0.0111808	-1.12095
NM_002632	PGF	0.00710323	1.1634		NM_001128913	PCBP2	0.00520404	-1.1755		NR_002796	AKR7A2P1	0.00199781	-1.15837		NM_177549	PRNT	0.0113141	1.10847
NM_002611	PDK2	0.00712993	1.14715		NM_005803	FLOT1	0.00521665	1.21475		NM_032534	KRBA1	0.00199956	-1.22646		NM_152496	MANEAL	0.0113169	-1.11243
NM_198392	TCF21	0.00718431	-1.15398		NM_145062	ZUP1	0.00521854	1.14403		NM_006885	ZFHX3	0.00200596	1.2261		NM_006822	RAB40B	0.0113245	-1.11418
XM_001130016	TET1	0.00720319	1.13131		NM_133489	SLC26A10	0.00523604	1.15866		NM_006154	NEDD4	0.00201187	-1.22909		NM_198318	PRMT1	0.0113295	-1.13887
NR_031608	mir-663	0.00725185	-1.1579		NM_002347	LY6H	0.00529734	1.14726		NM_130846	PTPRR	0.00201665	-1.17795		NM_213655	WNK1	0.0113731	1.13147
NM_014478	CRCP	0.00726631	-1.17344		NM_152945	RBM45	0.00529844	-1.3147		NM_022110	FKBPL	0.00201718	-1.3202		NM_173807	CATSPERE	0.0113944	-1.14032
NM_001101321	UBTFL2	0.0072797	-1.15309		NM_001015890	TDRD12	0.00530268	-1.14036		NM_006118	HAX1	0.00202217	-1.32459		NM_003275	TMOD1	0.0114598	-1.10791
NM_032558	MFSD14B	0.00733434	1.14069		NM_052820	CORO2A	0.00531567	1.12131		NM_006930	SKP1	0.00202503	1.26589		NM_207380	CCDC9B	0.0114848	1.17559
NM_022786	ARV1	0.00734335	1.29944		NM_023087	CAPN10	0.00531878	1.12491		NR_003266	LOC220729	0.00204097	-1.16899		NM_001079907	ZNF331	0.0114862	1.13863
NM_001017928	MIX23	0.00735328	1.27558		NM_031485	GRWD1	0.00533523	-1.23918		NM_018178	GOLPH3L	0.00205745	1.28304		NM_017925	DENND4C	0.0115987	-1.18794
NM_017771	PXK	0.00735786	1.18817		AA448469	LINC00841	0.00535565	-1.16507		XR_037795	RPL19P12	0.00206299	1.45051		NM_001031679	MSRB3	0.0116013	-1.17639
NM_001017395	TMCC1	0.00736624	1.25118		NM_031304	DOHH	0.00535612	-1.14023		NM_004053	BYSL	0.00207012	1.20018		NM_001007239	EEF1AKNMT	0.0116085	-1.14653
XR_001429	PPP4R3C	0.00739905	-1.14421		NM_152424	AMER1	0.00540285	-1.11084		NM_001854	COL11A1	0.00209463	1.27553		NM_002589	PCDH7	0.0116206	1.19271
NM_017884	PINX1	0.00742762	-1.12253		NM_000950	PRRG1	0.00541207	-1.23339		NM_025027	ZNF606	0.00213215	1.15071		NM_005961	MUC6	0.0116353	1.1345
NM_006638	RPP40	0.00749568	1.34526		NM_015475	FAM98A	0.00541475	-1.35506		NM_080670	SLC35A4	0.00214347	-1.21497		NM_031910	C1QTNF6	0.011646	-1.15963
XM_001718845	ZNF534	0.00750295	-1.12276		NM_177478	FTMT	0.00543323	1.12396		NM_017693	BIVM	0.00214702	1.25849		NM_001945	HBEGF	0.0116735	1.57017
NR_003135	CEP170P1	0.00750636	1.14859		NM_006930	SKP1	0.00550258	-1.21844		NM_145231	EFCAB11	0.00218291	1.13378		NM_017447	C21orf91	0.0117429	1.14235
NM_001047980	NBPF7	0.00751202	-1.15215		NM_020236	MRPL1	0.00550296	-1.1606		XM_940486	PLEKHA2	0.00218916	-1.17005		NM_002888	RARRES1	0.0118236	1.12144
NM_152781	HEATR9	0.00760375	-1.14172		NM_152396	METTL6	0.00551686	-1.18362		NM_139012	MAPK14	0.0021906	1.18069		NM_001039840	CHIC1	0.0118356	1.13007
NR_000034	TMEM185B	0.00760591	1.11454		NM_001131066	RFESD	0.00552494	-1.16303		NM_001040876	ABCE1	0.00219777	1.514		BX088800	LINC01256	0.0118369	1.09219
NM_178001	PTPA	0.00761895	1.17129		NM_004349	RUNX1T1	0.00552511	1.20325		NR_029890	mir-154	0.00219883	-1.15755		NM_020724	RNF150	0.0118818	1.41882
NM_021083	XK	0.00763974	1.20358		NM_147194	FAM185A	0.00558505	1.233		NM_014358	CLEC4E	0.0022381	-1.15599		NM_018089	ANKZF1	0.0119194	-1.12965
NM_002264	KPNA1	0.00769966	1.20145		NM_006617	NES	0.00569694	-1.48689		NM_032221	CHD6	0.00224589	1.25748		NM_001099270	ZBTB34	0.0119248	1.20537
NM_207123	GAB1	0.00770257	1.16397		NM_017966	VPS37C	0.00570757	-1.21043		NM_015203	RPRD2	0.0022472	1.15832		NM_015215	CAMTA1	0.011999	-1.1198
NM_007292	ACOX1	0.00770863	1.15577		NM_031435	THAP2	0.00577669	1.14569		NM_152319	C12orf54	0.00225006	-1.18503		NM_012253	TKTL1	0.0120242	-1.15481
NM_152439	BEST3	0.00771428	1.15395		XM_940726	ADGRB1	0.00578229	1.18729		NM_152597	FSIP1	0.0022564	-1.22202		NM_024095	ASB8	0.0120397	1.17968
NM_139058	ARX	0.00772973	1.22512		XM_943098	CTNND1	0.00578353	1.16874		NM_032940	POLR2C	0.00225933	-1.23127		NM_002536	TBC1D25	0.0121968	1.13689
NM_004852	ONECUT2	0.00773455	1.12355		BM790349	LCMT1-AS1	0.00580099	1.16746		NM_001012509	SLC45A2	0.0022786	-1.15651		NM_139125	MASP1	0.0122149	-1.2352
NR_001435	HLA-DPB2	0.00780009	-1.18387		NM_007079	PTP4A3	0.00580601	-1.23083		NM_033022	RPS24	0.00227939	1.30004		XM_927671	ANKRD31	0.0122179	-1.10552
NM_000415	IAPP	0.00786531	-1.12588		NR_002726	HNRNPA3P1	0.00583295	-1.17039		NM_007344	TTF1	0.00228332	1.16511		NM_015510	DHRS7B	0.0122214	-1.13323
NM_004849	ATG5	0.00787048	-1.11779		NM_003624	RANBP3	0.0058426	-1.13752		NM_016396	CTDSPL2	0.00229026	1.16963		NM_016102	TRIM17	0.0122393	-1.11319
NM_012262	HS2ST1	0.00790081	-1.11926		NM_144715	EFHB	0.00587228	1.2177		NM_021639	GPBP1L1	0.00229376	1.43732		NM_021013	KRT34	0.0122913	-1.11314
NM_012321	LSM4	0.00796652	-1.50958		NM_015367	BCL2L13	0.00587926	1.16271		NM_024824	ZC3H14	0.00229909	-1.3472		NM_006996	SLC19A2	0.0123005	-1.14094
NM_025170	PREX2	0.00797371	-1.10525		NM_024648	OGFOD3	0.00589981	1.1625		NM_016449	DRICH1	0.00231499	-1.17517		NM_153365	TAPT1	0.0123561	-1.21796
NM_001033016	LOC613206	0.00807405	1.1938		NM_016468	COX16	0.00590355	-1.17061		NM_024571	SNRNP25	0.00231887	-1.26957		NM_001018081	KIR2DL5B	0.0123627	-1.12362
NM_181534	KRT25	0.00808834	-1.14998		NM_201280	BLOC1S5	0.00590753	1.13434		NM_002429	MMP19	0.00232305	-1.18201		NM_020746	MAVS	0.0123641	-1.12953
XM_925842	C1R	0.0081051	1.1471		NM_001527	HDAC2	0.00593055	-1.21932		NM_006143	GPR19	0.00232936	-1.13679		NM_144635	FAM131A	0.0124209	-1.14191
NM_024996	GFM1	0.00811794	1.25699		NM_013327	PARVB	0.0059694	-1.17106		NM_004318	ASPH	0.00234023	1.25312		NM_001009552	PPP2CB	0.0124922	1.13144
NM_015423	AASDHPPT	0.00811843	1.20872		NM_001005855	ATP8B2	0.00598078	-1.12605		NR_031663	mir-1261	0.0023659	-1.15608		NM_003070	SMARCA2	0.0125762	1.13954
NM_020234	DTWD1	0.00812105	1.25662		NM_014808	FARP2	0.00600112	1.18666		NM_005749	TOB1	0.00237044	-1.43251		NM_001098415	HDAC7	0.0127289	-1.1412
NM_006840	LILRB5	0.008129	1.12493		NM_001003699	RREB1	0.00604443	-1.18256		NM_171997	USP2	0.00237989	-1.2588		NM_181807	DCDC1	0.0127306	-1.13456
AK055475	ELFN2	0.00813018	1.14352		NM_003236	TGFA	0.00605557	1.15072		NM_005159	ACTC1	0.00238468	4.71422		NM_138962	MSI2	0.0127507	-1.15148
NM_032854	CORO6	0.0081327	1.23212		NM_152477	ZNF565	0.00605627	-1.18216		NM_016147	PPME1	0.00238745	-1.16175		NM_003646	DGKZ	0.0127947	1.14674
NM_024689	DIPK2B	0.00814054	-1.14976		NM_015000	STK38L	0.00606594	-1.15183		NM_001025777	UGGT1	0.00238903	-1.19907		NM_001012337	ROPN1B	0.0128033	-1.17168
NM_000496	CRYBB2	0.00815345	-1.13247		NM_005862	STAG1	0.00606625	-1.18073		NM_000183	HADHB	0.00239251	1.30093		NM_004610	TCP10L2/TCP10L3	0.0128512	1.15622
NM_178470	DCAF8L1	0.00816291	-1.14444		NM_181042	PBRM1	0.00607429	-1.15142		NM_001123168	FAM72A	0.00239645	-1.15191		NM_025190	ANKRD36B	0.012891	-1.12353
NM_181742	ORC4	0.00817643	1.13713		NM_181607	KRTAP19-1	0.00608726	1.14034		NM_031243	HNRNPA2B1	0.00240813	1.33382		NM_033182	FBXO44	0.0129024	1.12697
NM_173199	NR4A3	0.00818647	-1.45006		NM_006850	IL24	0.00610734	-1.13975		NM_014508	APOBEC3C	0.00241013	-1.24177		NM_000200	HTN3	0.0129142	-1.10227
NM_153191	SLC22A2	0.00819805	-1.16518		NM_000588	IL3	0.00611511	1.12582		NM_006197	PCM1	0.00242554	1.22564		NM_001080480	MBOAT1	0.012916	1.14014
XM_940657	OPRL1	0.00820502	-1.15139		NM_020234	DTWD1	0.00612457	-1.22721		NM_152326	ANKRD9	0.00246688	-1.18312		NM_080831	DEFB129	0.012918	1.1205
AK123125	LOC105374338	0.00822471	-1.14295		NM_001005190	OR7A10	0.00612637	1.1515		NM_001100118	XRCC3	0.00246783	1.18206		BX116657	LOC100506236	0.0129342	1.11476
NM_173598	KSR2	0.00826594	1.13408		NM_020662	MRS2	0.00614106	-1.17018		NM_032351	MRPL45	0.00246971	1.34068		NR_031681	mir-1275	0.012954	-1.11398
NM_001080848	CSAG2/CSAG3	0.00831117	1.10583		NM_001137560	TMEM151B	0.00614824	-1.11163		NM_001080524	C16orf90	0.00249969	1.15004		NR_002169	OR1F2P	0.0129664	1.22239
NM_001003785	ATP5PD	0.00833177	1.2595		NM_001654	ARAF	0.00615493	1.24005		NM_022065	THADA	0.00251122	1.14221		XR_041744	SATB2-AS1	0.0130262	1.0994
NM_000321	RB1	0.00835753	1.20199		NM_005641	TAF6	0.00616086	-1.168		NM_015069	ZNF423	0.00251424	1.14551		DA205778	LINC00856	0.0131249	1.13012
NM_032103	PPP1R12B	0.00836676	-1.15429		NM_001005271	CHD3	0.00616215	-1.32866		NM_152436	GLIPR1L2	0.00251426	-1.21556		NM_015392	NPDC1	0.0131453	-1.12847
NM_144606	FLCN	0.0083724	1.11421		NM_032409	PINK1	0.00616736	-1.13506		NM_020247	COQ8A	0.00251673	-1.24273		NM_001031623	ZNF451	0.0131674	1.14197
NM_032989	BAD	0.00838853	-1.256		NM_022742	CCDC136	0.006182	1.18161		NM_001014795	ILK	0.00252359	-1.16129		AK123847	FER	0.0132376	-1.1094
NM_018089	ANKZF1	0.00842528	1.14458		NM_017435	SLCO1C1	0.00618349	-1.14385		NM_016279	CDH9	0.00252406	-1.21145		AK091593	MIR124-1HG	0.013241	-1.14894
NM_015143	METAP1	0.00843483	1.24508		NM_019051	MRPL50	0.00621142	-1.22552		NM_025040	ZNF614	0.00252708	1.24257		NM_001020825	NR3C1	0.0132746	1.16908
NM_033288	ZNF160	0.00844986	-1.19782		NM_144972	LDHAL6A	0.00624961	1.19082		NM_006712	FASTK	0.00252827	-1.29103		NM_015929	LIPT1	0.0132797	-1.15368
NM_153184	CADM2	0.00850845	1.21779		NM_001085375	C1orf226	0.00627902	1.14588		NM_207348	SLC25A34	0.0025905	1.28161		NM_023937	MRPL34	0.0133143	-1.13964
NM_001080121	PRNP	0.00850871	1.37138		NM_019063	EML4	0.00629002	-1.29642		NM_006819	STIP1	0.00260696	-1.36334		NM_199420	POLQ	0.0133223	-1.2525
NM_152277	UBTD2	0.00851712	1.19633		NM_001636	SLC25A6	0.00633121	1.13069		NM_001025200	CTRB2	0.002612	-1.25215		NM_024036	LRFN4	0.0134323	-1.15069
NM_207444	LINC02790	0.00851926	1.13909		NM_016575	NT5DC3	0.00633544	-1.17872		NM_005645	TAF13	0.0026163	1.17542		NM_018939	PCDHB6	0.0135622	-1.14547
NM_138733	PGK2	0.00853902	-1.12086		NM_022549	FEZ1	0.0063464	-1.20558		NM_001098418	GAGE1 (includes others)	0.00262117	-1.18651		NM_138419	MTFR2	0.0135659	1.13093
NM_007079	PTP4A3	0.00853983	-1.20038		NM_000081	LYST	0.00634939	1.12515		NM_019063	EML4	0.00262668	1.36076		BG822004	LINC01713	0.0135867	-1.14379
NM_201628	KAZN	0.00854906	-1.13525		NM_182546	VSTM2A	0.00635086	1.15038		AK094582	LOC100130992	0.00263807	-1.12715		XR_017711	MTLN	0.0135987	-1.12105
NM_001039796	DLGAP1-AS1	0.00857899	-1.12062		NM_005900	SMAD1	0.00638548	-1.12996		NM_015043	TBC1D9B	0.00265734	1.21545		NM_001010971	SAMD13	0.0136304	1.14895
NM_003245	TGM3	0.00858848	1.18948		NM_001040440	CCDC112	0.00639121	-1.13593		NM_005982	SIX1	0.00270616	1.16121		NM_024302	MMP28	0.0137493	1.12629
NM_003409	ZBTB14	0.00866603	-1.15113		NM_001024611	LRRC66	0.00641836	-1.16683		NM_002081	GPC1	0.00270865	1.13854		NM_014875	KIF14	0.0137642	-1.13567
NM_006735	HOXA2	0.00867445	1.15271		NM_152415	VPS37A	0.00643209	-1.20045		XM_939522	ZNF799	0.00273006	-1.13789		NM_006910	RBBP6	0.0137673	1.1207
XM_930203	SERPINE3	0.0087206	1.10753		NM_172006	WFDC10B	0.00648156	-1.12793		NM_005642	TAF7	0.0027465	1.24984		NM_212481	ARID5A	0.0138438	1.10889
NM_148909	OSBPL9	0.00873398	1.11508		NM_001099661	EIF3CL	0.00648172	-1.17565		NM_172345	SPAG9	0.00274749	1.21229		NM_002741	PKN1	0.0138907	1.16319
NM_004533	MYBPC2	0.00873956	-1.29371		NM_182649	PCNA	0.00650024	1.15662		NM_152739	HOXA9	0.00275525	1.46384		NM_016093	RPL26L1	0.0139657	-1.2099
NM_000477	ALB	0.00875579	-31.7065		NM_002893	RBBP7	0.00650864	-1.30652		NM_199203	PEDS1-UBE2V1	0.00276222	1.16611		NM_032348	MXRA8	0.0139801	1.22917
NM_152416	NDUFAF6	0.00875757	1.19662		NM_006542	RAB4A	0.00651531	-1.19115		NM_000896	CYP4F3	0.00277365	-1.16542		NM_001004714	OR4K13	0.0140108	-1.12906
NM_172374	IL4I1	0.00876972	1.16707		NM_207365	AADACL2	0.00659556	-1.12036		NM_001695	ATP6V1C1	0.00277968	1.16921		NM_019610	RBMXL1	0.0140125	1.12591
NM_203365	RAPH1	0.00885436	1.1287		NM_001008239	C18orf25	0.00660679	-1.16866		NM_014281	PUF60	0.00278542	-1.34094		NM_001687	ATP5F1D	0.0140892	-1.18179
NM_006790	MYOT	0.00886634	1.32983		XM_370648	VSTM5	0.00664831	1.16682		NM_173654	EOGT	0.00280659	-1.1657		NM_145019	FAM124A	0.0140905	1.15477
NR_003246	GOLGA6L5P	0.00888825	1.12531		NM_020791	TAOK1	0.00665488	1.16257		NM_002707	PPM1G	0.00281678	-1.37286		NM_152232	TAS1R2	0.0141728	1.11364
NM_001040709	SYPL2	0.00889238	-1.15595		NM_002635	SLC25A3	0.0066607	-1.21609		NM_001097635	GCNT1	0.00283824	1.15741		NM_006202	PDE4A	0.014236	-1.16599
NM_013354	CNOT7	0.00890512	1.2291		NM_130906	PPIL3	0.00667982	1.16267		XM_929034	POM121L10P	0.00283993	-1.20554		NM_001001710	FAM166A	0.0142529	-1.14293
NM_007136	ZNF80	0.00892976	1.14984		NM_199173	BGLAP	0.00668052	-1.12285		NM_014427	CPNE7	0.00286314	-1.18126		BI603074	SLC38A2-AS1	0.0142601	-1.13794
NM_012080	PUDP	0.00895101	-1.14995		NM_003842	TNFRSF10B	0.00673706	1.20264		NM_152405	JMY	0.0028633	1.16774		NM_199346	PFN4	0.0142601	-1.09515
NM_022477	NDRG3	0.00898113	1.13449		NM_022136	SAMSN1	0.0067666	-1.15793		NM_213566	DFFA	0.00287534	-1.16		NM_016941	DLL3	0.0143037	-1.13981
NR_003148	TPM3P9	0.00901804	1.40308		NM_014450	SIT1	0.00677766	1.26583		NM_005658	TRAF1	0.00288812	-1.13535		XM_376372	C5orf49	0.0143144	-1.12384
NM_001013732	PTCHD4	0.00905372	1.17643		NM_003651	YBX3	0.00677781	1.57348		NM_003348	UBE2N	0.00289141	1.20888		NM_024952	DGLUCY	0.0143981	1.15913
NM_022782	MPHOSPH9	0.00908854	1.16685		NM_017902	HIF1AN	0.00679859	1.14131		NM_006764	IFRD2	0.00290746	-1.2706		NM_015343	CTDNEP1	0.0144272	-1.10947
NM_001037164	ARL4A	0.00909915	-1.18274		BY797688	RALGDS	0.00685603	1.13453		NM_001938	DR1	0.00290884	1.28537		XM_939163	STMND1	0.0145214	1.14496
NM_001864	COX7A1	0.00920287	-1.17404		NM_145341	PDCD4	0.00686101	1.19287		NM_022374	ATL2	0.00292626	1.28383		NM_003353	UCN	0.0145736	1.13913
NM_005577	LPA	0.00920619	-1.12689		NM_001039397	TBC1D28	0.00687448	1.2651		NM_032233	SETD3	0.00297079	-1.28802		NM_017909	RMND1	0.014602	-1.12993
XM_937286	SMTNL1	0.00922744	1.1461		NM_013995	LAMP2	0.00689064	-1.11379		NM_001014432	AKT1	0.00298388	-1.28458		NM_152909	ZNF548	0.0146814	-1.16338
NM_021089	ZNF8	0.0092381	-1.16161		NR_024337	SERTAD4-AS1	0.00692104	-1.22737		NM_001007247	ZNF599	0.00298607	-1.12183		NR_024435	MAP3K14-AS1	0.0146952	1.11526
NM_016147	PPME1	0.00925271	-1.1345		NM_024649	BBS1	0.00692576	1.16544		NM_001007157	PHF14	0.00298658	1.18436		NM_033288	ZNF160	0.0147023	1.17429
NM_139178	ALKBH3	0.0093066	-1.26161		NM_001013407	PRAMEF4 (includes others)	0.00692887	-1.12482		NM_001031733	CALML4	0.00298735	-1.25887		NM_002373	MAP1A	0.0147599	1.25211
NM_001010939	LIPJ	0.00932817	-1.13115		NM_015929	LIPT1	0.00693399	-1.16807		NM_003469	SCG2	0.00298937	-1.17373		NM_198154	TMEM95	0.0147707	-1.12656
NM_139078	MAPKAPK5	0.00942359	1.17835		NM_001047434	DPH3	0.00695464	1.15425		NM_001040202	PAQR3	0.00299206	1.28322		NM_003427	ZNF76	0.0148129	-1.13024
NM_030929	KAZALD1	0.0094302	1.21292		NM_012174	FBXW8	0.00699754	-1.13923		AJ420516	SMIM13	0.00304914	1.15327		NR_002742	SNORD52	0.0148352	-1.10395
NM_182687	PKMYT1	0.00944314	1.13047		NM_205855	FAM180A	0.00701459	1.10944		NM_001098	ACO2	0.00304955	-1.25323		NM_005053	RAD23A	0.014847	1.12154
NM_015278	SASH1	0.00944733	1.31301		NM_172172	CAMK2G	0.00701651	-1.16792		NM_152274	CCNQ	0.0030646	-1.2533		NM_014749	KIAA0586	0.014936	1.11207
NM_182658	BPIFB3	0.00945227	1.15589		NM_133480	TADA3	0.00704196	-1.22264		NM_032726	PLCD4	0.00308203	-1.30225		NM_014367	FAM162A	0.0149691	-1.24294
NM_018340	CPPED1	0.00947969	1.16299		NR_031570	mir-1301	0.0070592	-1.12286		NM_020651	PELI1	0.00308384	1.54448		NM_144765	MPZL2	0.0150086	-1.12424
BE540565	GTDC1	0.0094898	1.18458		NM_004491	ARHGAP35	0.00710884	1.18114		NM_001018020	TPM1	0.00310293	1.10601		NM_205861	DHDDS	0.0150338	-1.13167
NM_006174	NPY5R	0.00949836	1.15843		NM_001276	CHI3L1	0.00711908	1.1345		NM_005861	STUB1	0.00312956	-1.26921		NM_001023566	POT1-AS1	0.0150672	-1.12309
NM_153716	HSFY1/HSFY2	0.00950792	1.13061		NM_006999	TENT4A	0.00713368	1.13717		NM_003528	H2BC21	0.00314765	-1.15319		NR_030589	mir-743	0.0150759	1.12229
AI458874	LOC105370068	0.00951029	1.19335		NM_000337	SGCD	0.00714131	-1.16805		NM_001136561	HNRNPCL1/HNRNPCL2	0.00317321	1.17336		NM_015178	RHOBTB2	0.0150821	-1.11228
NM_005908	MANBA	0.00956527	-1.15637		NM_014172	PHPT1	0.00714763	1.20104		NM_013337	TIMM22	0.00317368	-1.20387		NM_001099780	PSMB11	0.0150911	1.12099
NM_181869	APAF1	0.00957387	-1.16506		NM_015622	CCZ1/CCZ1B	0.00715651	-1.26025		NM_001006117	RBMY1A1 (includes others)	0.00319326	-1.13942		NM_001009944	PKD1	0.0151477	-1.12567
NM_145644	MRPL35	0.00962501	1.28894		NM_199320	JADE1	0.00715994	1.20363		NM_000496	CRYBB2	0.00323963	-1.15039		NM_022803	UCP3	0.0152684	-1.15648
NM_018443	ZNF302	0.00969836	1.20504		NM_014438	IL36B	0.00723995	1.10624		NM_182532	TMEM61	0.00325593	-1.20209		NM_003106	SOX2	0.0153238	-1.1383
NM_021971	GMPPB	0.00970516	1.15269		NM_017573	PCSK4	0.00724324	1.11622		NM_001024662	RPL6	0.00326163	1.43208		NM_001688	ATP5PB	0.0153513	-1.22924
NM_001001674	OR4F15	0.00971738	1.15092		NM_018482	ASAP1	0.00725866	-1.18565		NM_015907	LAP3	0.00326387	1.26973		NM_138412	RDH13	0.0153531	-1.21388
NM_000405	GM2A	0.00972746	-1.13421		NM_001031746	VSTM4	0.00727911	-1.13239		NM_001232	CASQ2	0.0032771	1.60204		NM_001080840	HLA-A	0.0153614	-1.13558
NM_002102	GYPE	0.00974846	1.14311		NM_207345	CLEC9A	0.00729996	1.12911		NM_000512	GALNS	0.00329932	-1.14435		NM_001045478	PIK3CD-AS1	0.0153816	1.14129
NM_133177	PTPRU	0.00975801	-1.19635		NM_152765	VXN	0.00732799	-1.16804		NM_014984	CEP131	0.00330957	1.13978		AK095013	SLC8A1	0.0153856	-1.10017
NM_017569	SUPT20H	0.0097614	1.13774		NM_003617	RGS5	0.0073301	-1.21585		NM_005001	NDUFA7	0.00332337	-1.22674		NM_016611	KCNK4	0.0154596	-1.13398
NM_015197	PACS2	0.00976695	-1.15936		NM_001100816	MED7	0.00734415	-1.1588		NM_001018100	MYZAP	0.00332415	-1.18481		NM_001111101	CNRIP1	0.0154825	1.11054
NM_000645	AGL	0.00981198	-1.15082		NM_024294	ILRUN	0.00740078	1.20887		NM_032490	GON7	0.00332784	1.27014		XM_001726692	CREB3L2-AS1	0.0154945	1.14077
NM_015394	ZNF10	0.00987782	1.2552		NM_213726	INCA1	0.00740186	1.14451		NM_181659	NCOA3	0.00335307	-1.19395		NM_000923	PDE4C	0.0155103	-1.1441
NM_057178	RFFL	0.00997822	1.17092		NM_004608	TBX6	0.00740828	1.15464		NM_001080534	UNC13C	0.00335347	-1.16734		NR_003083	SLC6A10P	0.0155903	-1.1156
NM_015723	PNPLA8	0.0100072	-1.15259		NM_003377	VEGFB	0.00742875	-1.17594		NM_175614	NDUFA11	0.00335852	-1.28039		NM_032167	SNX29	0.0156218	-1.11948
NM_016543	SIGLEC7	0.0100455	-1.13315		NM_002712	PPP1R7	0.00745778	-1.19785		NM_001135570	C12orf73	0.00335973	-1.17884		NM_145914	ZSCAN21	0.01567	-1.13955
NM_006327	TIMM23	0.0101128	1.17063		NM_018491	CBWD1	0.00746919	1.16264		NM_005488	TOM1	0.00336006	-1.45498		NM_194251	GPR151	0.0156799	-1.15261
XM_113912	DHRS7C	0.0101277	-1.25687		NM_021006	CCL3L1	0.00747203	1.13817		NM_152902	TIPRL	0.0033628	1.21945		NM_020792	NCEH1	0.0157084	1.10942
NM_002947	RPA3	0.0101324	-1.13731		NM_004635	MAPKAPK3	0.00749508	1.19776		NM_001014279	ANXA2R	0.0033946	-1.15376		NM_001080509	TSPAN11	0.015912	1.09435
NM_001012614	CTBP1	0.0101587	1.16116		NM_032014	MRPS24	0.00750252	1.24537		NM_020192	YAE1	0.00340615	1.26946		NM_001155	ANXA6	0.0159255	1.17115
NM_019006	ZFAND6	0.0101698	1.1922		NM_001018054	LRP8	0.00752084	1.1091		NM_001009814	VWA8	0.00341141	1.15775		NM_015103	PLXND1	0.0159697	-1.15585
NM_012183	FOXD3	0.0101818	-1.11188		NM_152620	TRIM60	0.00757055	1.12554		NM_153463	IL17RC	0.00343176	-1.15788		NR_029506	mir-32	0.0159736	-1.11881
NM_198179	QRFPR	0.0102002	1.12074		NM_005060	RORC	0.00762835	-1.17002		NM_052907	TMEM132B	0.00343534	1.13982		NM_001005192	OR7G1	0.0160165	-1.1234
NM_032815	NFATC2IP	0.0102077	1.15365		NM_025125	TMEM254	0.00764887	1.15693		NM_020158	EXOSC5	0.00344484	-1.28226		XM_941994	TMEM132C	0.0160269	-1.12152
NM_025244	TSGA10	0.0102092	-1.14343		NM_032103	PPP1R12B	0.00765061	-1.1498		NM_001018053	PFKFB2	0.00346138	-1.20523		NM_020662	MRS2	0.0160835	-1.14884
NM_152613	WBP2NL	0.0102327	1.18305		NM_001089591	UQCRHL	0.00765848	-1.31896		AI698256	LOC100507513	0.00346956	-1.17218		NM_000332	ATXN1	0.0161195	1.11701
NM_153343	ENPP6	0.0102328	-1.12744		NM_004786	TXNL1	0.00766595	-1.17247		NM_015028	TNIK	0.0034762	1.26226		NM_001039397	TBC1D28	0.0162121	1.22799
NM_001100910	FAM72B	0.0102879	1.15566		NM_014182	ORMDL2	0.00770662	-1.14688		NM_145295	ZNF627	0.00348053	1.33558		NM_033018	CDK16	0.016219	1.12113
BC034638	CLCA4-AS1	0.010295	1.11618		NM_021827	CCDC81	0.00771247	1.40587		NM_016613	GASK1B	0.00351762	1.80493		NM_152352	FAM210A	0.016355	-1.19049
NM_014394	GHITM	0.0103293	1.29081		NM_013337	TIMM22	0.00772247	1.17479		NM_022756	MEAF6	0.00353842	1.18207		NM_001010891	MTX3	0.0163552	1.18576
XM_940541	NBPF22P	0.0103499	-1.13889		NM_003622	PPFIBP1	0.00773162	1.33144		NM_005908	MANBA	0.00357213	-1.18028		XM_001724353	GLIS3-AS1	0.0163553	-1.13468
NM_033632	FBXW7	0.0103638	1.35936		NM_000462	UBE3A	0.0077907	-1.16193		NM_000570	FCGR3A/FCGR3B	0.00357267	-1.18203		NM_015332	NUDCD3	0.0164149	-1.13185
NM_198189	COPS8	0.0103947	1.19078		NM_001605	AARS1	0.00782879	1.18079		XM_001723043	EFCAB10	0.00359117	-1.18379		NM_004229	MED14	0.0164341	-1.12967
NM_004230	S1PR2	0.0104013	-1.19153		NM_172349	NSD1	0.00783274	-1.15303		NM_001100417	UBR7	0.00359813	1.16913		NM_016111	TELO2	0.0164649	1.22599
NM_001098209	CTNNB1	0.0104146	1.21796		NR_002731	HYAL6P	0.00783643	-1.10697		XM_942124	RIMBP3 (includes others)	0.00360928	-1.25856		NM_002913	RFC1	0.0165636	-1.09843
NM_144613	COX6B2	0.0104345	1.16987		NM_001098405	GAGE13 (includes others)	0.00784628	-1.10519		NM_006607	PTTG2	0.00360941	1.17085		NM_001031835	PHKB	0.0165828	-1.21423
NM_000774	CYP2F1	0.0104844	1.2067		NM_024882	LINC00472	0.00792751	1.11485		NM_002379	MATN1	0.00361171	1.17287		NM_152280	SYT11	0.016607	1.15135
NM_181623	KRTAP15-1	0.0105277	-1.11179		NM_207123	GAB1	0.0079348	-1.13945		NM_020178	CA10	0.00362175	-1.1494		NM_001032998	KYNU	0.0166493	-1.12581
NM_001748	CAPN2	0.0105392	-1.1552		NM_001954	DDR1	0.0079449	1.13228		NM_005057	RBBP5	0.00364908	1.15605		NM_001098622	NANOS3	0.0166759	1.13738
NM_018060	IARS2	0.0105507	1.20505		NM_145300	ALMS1P1	0.00795637	-1.11693		NM_000347	SPTB	0.00367743	1.17759		XM_001726941	LOC440895	0.0166884	-1.11049
NM_176798	P2RY6	0.0105946	1.12901		AK095804	ITSN1	0.00796268	1.17605		NM_014810	CEP350	0.00368158	1.25879		NM_012444	SPO11	0.016705	1.10845
XM_943689	PKP3	0.0106107	-1.12824		NM_005713	CERT1	0.00796359	1.18926		NM_019891	ERO1B	0.00370658	-1.21462		DA104205	LOC100129434	0.0167101	-1.18009
NM_025190	ANKRD36B	0.0106947	1.13439		XM_001716326	IRAG1-AS1	0.00798119	1.12599		XM_377476	LINC02210	0.0037416	-1.16647		NM_001015891	AK6	0.0167162	-1.11795
NM_012435	SHC2	0.0107001	-1.22931		NM_004645	COIL	0.00800333	-1.17132		NM_000289	PFKM	0.00374977	-1.19645		XM_497110	CENPVL1/CENPVL2	0.0167314	1.1063
NM_021828	HPSE2	0.0107037	1.18519		NM_007216	HPS5	0.00801396	-1.1601		NM_001040716	PC	0.00378218	-1.19127		NM_006223	PIN4	0.0168047	1.11781
NM_001987	ETV6	0.0107916	1.1418		NM_004269	MED27	0.00802037	1.15985		BU569300	FSD1L	0.0037858	-1.2045		XM_925842	C1R	0.0168395	-1.12361
NM_197939	RNF135	0.0108229	1.19067		NM_199037	SCN1B	0.00804021	1.16726		NM_015354	NUP188	0.0038032	-1.15692		XM_926946	FOXK1	0.0168754	-1.12467
NM_002702	POU6F1	0.0108252	1.15857		NM_001017425	KCNK2	0.0080539	1.10877		NM_152380	TBX15	0.00381894	-1.22724		NM_014296	CAPN7	0.016914	1.17108
NM_006357	UBE2E3	0.0108335	1.27822		NM_001681	ATP2A2	0.00806318	-1.46132		NM_001001323	ATP2B1	0.0038205	1.36028		NR_002768	HYMAI	0.0169202	-1.10072
NM_001015891	AK6	0.0108444	1.13384		NM_001980	STX2	0.00807427	-1.35384		NM_016557	ACKR4	0.00382812	-1.16327		NM_001003716	RECQL5	0.0169542	1.12575
NM_012323	MAFF	0.0108535	-1.52998		NM_001100164	PHACTR2	0.00814045	1.15451		NM_005973	PRCC	0.00385412	1.14762		NM_024089	POGLUT2	0.017067	-1.1061
NM_018128	TSR1	0.0108609	-1.13974		NM_002478	MYOD1	0.0081412	-1.16505		NM_181514	MRPL21	0.00385487	-1.20475		NM_053024	PFN2	0.0170709	1.19161
NM_015714	G0S2	0.0108794	1.11215		NM_001005185	OR6N1	0.00816308	1.12354		NM_001099434	DCDC2B	0.00385941	1.19103		NR_001559	VENTXP1	0.0171955	1.13104
NM_181688	KRTAP10-3	0.0108835	-1.15581		NM_144736	NDUFAF7	0.00817036	-1.17129		NM_170694	SERHL	0.00387054	-1.13026		NM_006892	DNMT3B	0.0172191	-1.13423
BC040653	LAMP2	0.010893	1.21006		NM_001080463	DYNC2H1	0.00818203	-1.27599		NM_012151	F8A1 (includes others)	0.00388584	-1.25852		NM_013235	DROSHA	0.0172437	-1.13179
NM_001018058	TFEC	0.0109493	-1.13008		NM_020726	NLN	0.00821104	1.0977		AK055022	MICB-DT	0.00388673	-1.12006		NM_002438	MRC1	0.0172539	-1.12181
NM_001007239	EEF1AKNMT	0.0109588	1.15627		AW197312	MIMT1	0.00823447	1.13079		NM_024060	AHNAK	0.00389242	-1.1474		NM_022072	NSUN3	0.01732	-1.11966
NM_002710	PPP1CC	0.010964	1.18706		NM_006783	GJB6	0.00824206	1.11503		NM_173165	NFATC3	0.00389776	-1.23721		NM_078471	MYO18A	0.0173643	1.1435
NM_002913	RFC1	0.0109982	1.11101		NM_015213	DENND5A	0.00827659	-1.3239		NM_006838	METAP2	0.00390069	1.43777		NM_170694	SERHL	0.0173809	1.09902
NM_017944	USP47	0.011022	1.17715		XM_943573	CELF4	0.00830867	1.13852		NM_174869	IDH3G	0.00390992	-1.14391		NR_029622	mir-205	0.0173859	1.13295
NM_018050	MANSC1	0.0111384	1.14914		AI272125	LOC101928596	0.00831105	1.14734		NM_021807	EXOC4	0.00394095	1.22688		NM_000220	KCNJ1	0.0174595	-1.11102
NM_001014764	EMC6	0.0111395	-1.15493		NM_031411	PCDHA1	0.0083382	1.1657		NM_001100418	REX1BD	0.00395413	-1.18936		NM_001018071	FRMPD2	0.0176675	1.12541
NM_033290	MID1	0.0111466	1.13041		NM_018198	DNAJC11	0.00836979	-1.14252		NM_013321	SNX8	0.00395951	-1.21026		NM_017504	OR2M4	0.0176762	1.10919
NM_002854	PVALB	0.0112158	-2.48406		NM_013261	PPARGC1A	0.00837256	-2.0323		NR_002444	SNORA66	0.00396496	1.13434		NM_001034841	ITPRIPL2	0.0176835	-1.10539
XM_001723043	EFCAB10	0.0112747	-1.15526		NM_001040108	MLH3	0.00840269	1.15302		NM_006837	COPS5	0.00397192	1.1981		NM_199331	HOMER2	0.0177055	-1.21217
NM_007224	NXPH4	0.0113211	-1.14865		NM_206852	RTN1	0.00846399	-1.12297		NM_001025091	ABCF1	0.00400861	-1.20052		NM_033377	CGB1/CGB2	0.0177141	-1.10987
XM_945941	CYP4Z1	0.0113547	1.13184		NR_002197	RBMXP3	0.00855506	-1.17455		NM_022090	ZBED8	0.00403049	1.16389		NM_003786	ABCC3	0.0177142	-1.10595
NM_001012413	SGO1	0.0113621	1.11782		NM_203284	RBPJ	0.00857193	-1.20562		NM_003900	SQSTM1	0.00403528	-1.24765		NM_001001687	LOC400710	0.0177366	-1.1596
NM_000365	TPI1	0.0113652	-1.20567		NM_004610	TCP10L2/TCP10L3	0.00858517	1.16685		NM_032014	MRPS24	0.00404585	-1.27747		NR_024076	CXADRP3	0.0178659	-1.11787
AK026657	ZEB1-AS1	0.0113745	-1.14415		XM_372574	UBAP1L	0.00859887	-1.1357		NM_053045	TMEM203	0.00406394	-1.19426		XM_371248	TEX38	0.0178984	-1.11016
NM_173507	C1orf127	0.0113854	-1.10797		NM_177551	HCAR2	0.00860111	1.11589		NM_031490	LONP2	0.00409859	-1.23279		NM_018951	HOXA10	0.0179102	-1.09856
NM_033273	ZNF705B/ZNF705D	0.01141	1.11144		NM_007147	ZNF175	0.00860355	-1.11027		NM_018926	PCDHGB6	0.00411923	1.22712		NM_183041	DTNBP1	0.0179459	-1.11122
NM_022336	EDAR	0.0114486	-1.16877		NM_198580	SLC27A1	0.00860703	-1.16666		NM_016073	HDGFL3	0.0041337	1.16876		NM_016235	GPRC5B	0.0179594	-1.15014
NM_080282	ABCA10	0.0114549	1.14645		NM_001033660	LINC01555	0.00861079	-1.1218		NM_203378	MB	0.0041604	1.1802		NM_205836	FBXO38	0.0179649	1.11482
NM_002942	ROBO2	0.0114794	-1.12387		NM_001033112	PAIP2	0.00861583	1.12882		NM_012374	OR4D1	0.00416378	-1.13217		NM_018482	ASAP1	0.0179742	-1.16295
NR_015454	MAFG-DT	0.0115541	-1.11358		NM_001177	ARL1	0.00862869	-1.12011		NM_032714	INF2	0.00416632	-1.13103		NR_002959	SNORA18	0.0179811	-1.14362
NM_052913	TMEM200A	0.0115722	-1.13835		NM_197964	FMC1	0.00866007	1.25331		NM_014374	REPIN1	0.00418455	-1.27098		NM_175858	KRTAP11-1	0.0181148	1.13718
NM_006156	NEDD8	0.0116397	-1.18089		NM_001085398	TLX1NB	0.00866287	-1.11559		NM_018890	RAC1	0.00420321	-1.17846		NM_024641	MANEA	0.0181556	-1.11197
NM_078468	BCCIP	0.0116439	1.20335		NM_004988	MAGEA1	0.00866353	1.15343		NM_144701	IL23R	0.00420436	-1.14917		NM_025002	LINC00574	0.0181605	1.12275
NM_007066	PKIG	0.0117119	-1.21404		NM_021830	TWNK	0.0086814	-1.26165		NM_003470	USP7	0.00420642	-1.28893		NM_033645	FBXW11	0.0181978	1.14738
NM_001036645	HHLA3	0.0117137	1.16588		NM_004257	TGFBRAP1	0.00870448	1.11641		NM_004451	ESRRA	0.00420785	-1.23275		NM_030800	INTS14	0.0181996	1.10705
NM_000250	MPO	0.0117234	-1.14077		NM_022036	GPRC5C	0.00872289	1.1578		NM_001042371	PGP	0.00421903	-1.2229		NM_001040002	MEOX1	0.0182296	1.12429
NM_001033031	FAIM	0.0117436	1.12425		NM_001008910	STK16	0.00873944	1.15972		NM_003720	PSMG1	0.00423718	-1.15303		NM_003624	RANBP3	0.0182342	-1.11717
XM_059166	DNAH14	0.0117533	1.11239		NR_002915	SNORA74A	0.00876684	-1.12124		NM_080632	UPF3B	0.00426464	1.20045		XM_047550	ZNF492/ZNF98	0.0182644	1.08578
NM_014654	SDC3	0.0117562	1.1352		NM_001077395	DPH5	0.00882803	-1.12835		NM_001039590	USP9X	0.00427252	1.21037		NM_005858	AKAP8	0.0183057	-1.30016
XM_001133140	DTX2	0.0117783	1.10891		NM_007327	GRIN1	0.0088335	1.12064		NM_003070	SMARCA2	0.00429515	1.41639		XM_942443	LRRC37B	0.0183551	1.12627
NM_004602	STAU1	0.0117842	1.27247		NM_177433	MAGED2	0.00883426	-1.15321		NM_138733	PGK2	0.0043096	-1.12154		NM_152367	MAB21L3	0.0183592	-1.10183
NR_024472	RSU1P2	0.011808	-1.12315		NM_178508	SMIM29	0.00884622	1.14399		NM_001010852	CLVS2	0.00431998	1.13095		NM_001142946	C11orf21	0.0183729	-1.10173
NM_030808	NDEL1	0.0118236	-1.1734		NM_173474	NTAN1	0.00887353	-1.38421		NM_001003676	C11orf49	0.00432767	-1.13088		NM_002220	ITPKA	0.0183736	-1.15832
NM_024318	LILRA6	0.0119085	-1.12149		NM_212481	ARID5A	0.00887423	1.11684		NM_016145	WDR83OS	0.00432889	-1.33499		NM_001080522	CC2D2A	0.0183911	1.13309
NM_176792	MRPL43	0.0119358	-1.13241		NM_000389	CDKN1A	0.00887573	-2.04962		NM_005423	TFF2	0.00434645	-1.16333		NM_006476	ATP5MG	0.018394	-1.17196
NM_207119	LRRC20	0.011936	1.12002		NM_018062	FANCL	0.00891389	1.13706		NM_177969	PPM1B	0.00434931	1.20387		NM_198459	DENND2C	0.0184032	1.26717
NM_001004479	OR11H4	0.0119375	1.1808		NM_000131	F7	0.00893879	1.13177		NM_001008495	TMEM64	0.00435719	1.14815		NM_018937	PCDHB3	0.0184374	-1.13677
NM_001025105	CSNK1A1	0.0119545	1.1615		NM_004747	DLG5	0.00893945	-1.14271		NM_018482	ASAP1	0.00436748	1.20486		NM_033630	SCAND1	0.0185414	-1.11772
NM_001077445	JADE3	0.0119668	1.21586		NM_006584	CCT6B	0.00894612	-1.13622		XM_292796	RFPL4A/RFPL4AL1	0.00436822	-1.14338		NM_021911	GABRB2	0.0185486	1.12137
XM_942443	LRRC37B	0.0119779	-1.14138		NM_013316	CNOT4	0.00897139	-1.12156		NM_000428	LTBP2	0.00437838	1.27711		NM_005627	SGK1	0.0185497	-1.10705
NM_001151	SLC25A4	0.0120139	-1.1557		NM_018406	MUC4	0.00899372	1.14688		NM_004460	FAP	0.00440662	1.77883		BG818719	GRIK3	0.0185912	-1.12478
NM_199324	OTUD4	0.0120286	1.15935		NM_006985	NPIPA5 (includes others)	0.00899457	1.1498		AA812958	LOC102723883	0.0044334	-1.14486		BX112120	USP51	0.0185938	-1.1473
NM_198459	DENND2C	0.0120738	-1.29891		NM_170610	H2BC1	0.00901167	1.12553		NM_001004310	FCRL6	0.00447481	-1.17069		NM_178313	SPTBN1	0.0186108	1.24845
NM_021065	H2AC7	0.0120897	1.14891		NM_002242	KCNJ13	0.00902801	-1.13562		NM_152655	ZNF585A	0.00447628	-1.15913		NM_024684	AAMDC	0.0186915	-1.20893
NM_001011538	RPL21P44	0.0121078	1.11053		NM_138358	TIMM29	0.00906708	-1.15363		NM_020184	CNNM4	0.0044797	1.14701		NM_007166	PICALM	0.0187227	-1.12791
NM_025221	KCNIP4	0.0121262	1.12107		NM_032246	MEX3B	0.00907472	-1.145		NM_017902	HIF1AN	0.00450897	-1.15582		NM_001032221	STXBP1	0.0187427	-1.12066
NM_014396	VPS41	0.0121597	1.11144		NM_001042635	NGDN	0.00908977	-1.13946		NM_000691	ALDH3A1	0.00451762	1.21317		NM_024899	CEP76	0.0187499	-1.10934
NM_001986	ETV4	0.0121918	1.1376		NM_013941	OR10C1	0.00912823	1.13305		NM_021245	MYOZ1	0.00451778	-1.12244		NM_033632	FBXW7	0.0187692	-1.29948
NM_004457	ACSL3	0.0122394	1.13228		NM_006357	UBE2E3	0.00912962	1.17351		XM_375698	SH2D5	0.00452302	-1.3046		NM_001042414	PSPC1	0.0188671	1.14488
NM_015087	SPART	0.0122407	-1.11659		NM_018356	C5orf22	0.00915713	-1.13515		NM_013453	SPANXB1 (includes others)	0.00452834	-1.14748		BE439524	DALIR	0.0189583	-1.11953
NM_001012961	SZT2	0.012268	1.12442		NM_145244	DDIT4L	0.00915958	-1.28607		NM_032378	EEF1D	0.00453019	-1.53074		NM_145244	DDIT4L	0.019009	-1.2566
XM_943590	GAK	0.0123101	1.11437		NM_001031679	MSRB3	0.00917508	-1.18228		NM_014961	RUFY3	0.00455448	1.23449		NM_016201	AMOTL2	0.0191313	1.24903
NM_017757	ZNF407	0.0123182	-1.13577		NM_018116	MSTO1	0.00920815	-1.13425		NM_032306	ALKBH7	0.00455694	-1.34107		NM_153361	NIM1K	0.0191516	-1.16751
NM_001042581	SNUPN	0.0123467	-1.17288		NM_144600	CEP20	0.00922242	-1.17707		NM_001042610	DBNDD1	0.00461982	-1.30445		NM_174952	STPG2	0.0191552	-1.13093
NM_182709	KAT5	0.0123729	-1.11942		AK023371	PSMD6-AS2	0.00925645	1.13557		NM_004441	EPHB1	0.0046271	1.1521		NM_012278	ITGB1BP2	0.0192179	1.11714
NM_014692	SEC14L5	0.0124056	1.29965		NM_002268	KPNA4	0.00926151	1.12784		NM_022363	LHX5	0.00463623	-1.146		NM_153188	TNPO1	0.0192938	-1.12907
NM_014598	SOCS7	0.0124078	1.21107		NM_016551	TM7SF3	0.00926812	1.2047		NM_006079	CITED2	0.00464806	1.86263		NR_029906	mir-345	0.0193011	-1.09437
NR_029946	mir-322	0.0124175	1.11404		NM_033030	BOLL	0.00933544	1.14007		NM_172006	WFDC10B	0.00467684	1.14126		NM_012400	PLA2G2D	0.0193058	-1.10384
NM_009589	ARSD	0.0124847	-1.16861		NR_024142	BBIP1	0.00935045	-1.13763		NM_020632	ATP6V0A4	0.00470806	-1.13368		NM_014751	MTSS1	0.0193185	-1.11902
BU566406	ENO1-AS1	0.0125414	-1.1373		NM_199235	COLEC11	0.00935127	-1.13196		NR_029893	mir-135	0.0047102	-1.16583		NM_153046	TDRD9	0.0194453	-1.11439
NM_014563	TRAPPC2	0.0126168	-1.14843		XR_041744	SATB2-AS1	0.00938203	1.16811		NM_005744	ARIH1	0.00471106	1.22086		NM_004750	CRLF1	0.0195118	-1.12074
XM_926671	KRTAP9-9	0.0126868	-1.12555		NM_001007157	PHF14	0.00939744	-1.14829		NM_002865	RAB2A	0.00471777	1.31621		NM_001031802	DNAAF3	0.0195684	-1.0901
NM_052955	TGM7	0.0126999	1.12783		NM_005850	SF3B4	0.00941746	-1.25412		NM_004786	TXNL1	0.00472599	1.19593		NM_000337	SGCD	0.01961	-1.14511
NM_182494	CALHM3	0.0127105	-1.12891		NM_014912	CPEB3	0.0094754	-1.16664		NM_001023562	SPDYE8	0.00473753	-1.1476		XM_936314	CAMK2B	0.0196677	-1.11264
NM_032557	USP38	0.0127167	-1.2597		NM_181837	ORC3	0.0094876	-1.17745		NM_182764	ELMO2	0.00474799	1.15353		NM_024749	VASH2	0.0196683	1.13978
NM_001007531	NKAPL	0.0127303	1.11856		NM_005068	SIM1	0.00949485	1.1292		NM_017421	COQ3	0.00474892	-1.23836		NM_001013254	LSP1	0.0196738	1.11107
NM_031480	RIOK1	0.0127741	1.16131		XM_938989	MANEA	0.00949826	1.15455		NM_080645	COL12A1	0.00475962	1.56935		NM_004715	CTDP1	0.0197267	1.13552
NM_003417	ZNF264	0.0127891	-1.1498		NM_024711	GIMAP6	0.00953317	-1.12169		NM_001010939	LIPJ	0.00476632	-1.1445		NM_004210	NEURL1	0.019733	1.15072
NM_024806	JHY	0.0128022	-1.11026		NM_006071	PKDREJ	0.00961897	1.12046		NM_004975	KCNB1	0.00476996	1.21907		NM_033109	PNPT1	0.0198005	1.10459
XM_001723218	HNRNPCL3/HNRNPCL4	0.0128332	-1.14558		NM_000534	PMS1	0.00963872	-1.13891		NM_033317	DMKN	0.00477205	-1.13884		NM_004891	MRPL33	0.0198059	-1.12375
NM_004153	ORC1	0.0128459	1.16765		NR_003664	SPDYE8	0.00964466	1.1157		NM_177974	GOLM2	0.00478325	1.20838		NR_001534	TTTY7	0.0198736	-1.11143
AK097584	LINC01165	0.0129098	-1.12781		NM_213657	KLRC1	0.00971602	1.17729		NM_152603	ZNF567	0.00483361	1.13643		NR_002824	HERC2P2	0.0199649	-1.11317
NM_130797	DPP6	0.0129131	-1.11284		NM_018294	CWF19L1	0.00971776	1.12104		XR_040869	UMAD1	0.00483977	1.19557		NM_020445	ACTR3B	0.0199894	-1.13456
NM_021012	KCNJ12	0.0129622	-1.13995		NM_001035267	RPL41	0.00974805	1.14188		NM_001077198	ATG9A	0.00484686	-1.20344		NM_145167	PIGM	0.0200663	-1.11595
XM_295195	COL28A1	0.0129732	1.0985		XM_942007	GMNC	0.00976732	1.10733		NM_014220	TM4SF1	0.00489199	-1.15285		NR_002210	COX6B1P1	0.0200879	1.13677
NM_173809	BLOC1S2	0.0130577	1.1924		NM_014366	GNL3	0.00977647	-1.32515		NM_032377	ELOF1	0.00490345	-1.17536		NM_025257	SLC44A4	0.0201252	1.16925
NM_018714	COG1	0.0130814	-1.16821		XM_939163	STMND1	0.00984527	1.15466		NM_002969	MAPK12	0.00493887	-1.16072		XR_016048	ARHGAP27P1-BPTFP1-KPNA2P3	0.0202097	-1.12085
NM_017647	FTSJ3	0.0130822	-1.27644		NM_014819	PJA2	0.00985734	-1.2968		NM_031905	ARMC10	0.00495664	1.31677		NM_003043	SLC6A6	0.0202357	1.11519
XM_942007	GMNC	0.0130916	-1.10814		NM_000202	IDS	0.00986795	-1.1136		NM_152890	COL24A1	0.00495985	1.17238		NM_144659	TCP10L	0.0203191	1.10976
NM_174970	ST3GAL3	0.0131603	-1.11712		NM_153331	KCTD6	0.00988755	-1.16138		NM_001003703	ATP5PF	0.00496302	-1.28785		NM_014458	KLHL20	0.0203244	-1.18371
AK056736	MBTPS2	0.013173	-1.14384		NM_001005280	OR10A7	0.00988968	1.12307		NM_005805	PSMD14	0.00497411	1.22378		NM_001008222	ZDHHC9	0.0203282	-1.11837
NM_004997	MYBPH	0.013202	-1.88844		NM_007030	TPPP	0.00989003	-1.16007		NM_014939	TRAPPC8	0.0049819	1.2796		NM_002297	LCN1	0.0203788	1.10689
NM_145803	TRAF6	0.0132519	1.23492		NM_032558	MFSD14B	0.0098954	-1.13846		NM_024945	RMI1	0.0050055	1.18563		NM_005346	HSPA1A/HSPA1B	0.0204349	2.52399
NR_024471	MRPL23-AS1	0.0132675	1.11905		NM_001018136	NME1-NME2	0.00994587	-1.12589		NM_198471	KANK3	0.00500835	-1.18026		NM_002242	KCNJ13	0.0205075	-1.1199
NM_145752	CDIPT	0.0132977	1.22455		NM_005336	HDLBP	0.00998649	-1.1269		NM_201572	CACNB2	0.00501171	1.14139		XM_291016	C2orf74	0.0205156	-1.12405
NM_001810	CENPB	0.0133047	-1.18073		NM_031313	ALPG	0.0100001	1.34538		NM_032120	RBM48	0.00501645	1.17568		NM_004382	CRHR1	0.020567	1.16153
NM_005885	MARCHF6	0.0133194	1.22876		NM_025090	USP36	0.0100078	-1.14646		NM_002995	XCL1	0.00503042	-1.13482		NM_144613	COX6B2	0.0206209	-1.14254
NM_001003894	CDY1 (includes others)	0.0134225	-1.12252		NM_032276	RHBDD1	0.0100157	1.15116		NM_133635	POFUT2	0.00503135	1.28249		NM_018034	WDR70	0.0206567	1.16219
NM_152916	ADGRE2	0.0134537	-1.11558		NM_018963	BRWD1	0.0100539	-1.18138		NM_020673	RAB22A	0.00505	1.33387		NM_012266	DNAJB5	0.020725	1.16264
NM_002446	MAP3K10	0.0134787	-1.13732		NM_006467	POLR3G	0.010095	1.12999		NM_003234	TFRC	0.00507662	-1.29516		NM_020940	FHIP2A	0.0207274	1.11657
XM_001134288	LRRC1	0.0135379	1.21596		NM_001040056	MAPK3	0.0100989	-1.16849		BC030648	LOC286083	0.00508754	1.15014		NR_030277	mir-551	0.0207488	-1.13188
NM_020322	ASIC3	0.0135916	1.12772		NM_000210	ITGA6	0.0100993	-1.27569		NM_000743	CHRNA3	0.00512686	-1.20092		NM_021821	MRPS35	0.0207681	-1.17969
NM_138572	TAF8	0.0136124	-1.23755		NM_024554	PGBD5	0.0100994	1.23491		XM_001132551	FAM182B	0.00515483	-1.14534		NM_021826	FASTKD5	0.0207908	-1.13082
NM_006522	WNT6	0.0136177	1.1281		NM_144709	PUS10	0.0101367	-1.18162		NM_014230	SRP68	0.0051689	1.15988		NM_015667	SPATA31A6 (includes others)	0.0208144	-1.11632
NM_139175	RNF133	0.0136379	1.1172		XM_941071	SLC16A5	0.0102107	1.18527		NM_005853	IRX5	0.00517405	1.29805		NM_015319	TNS2	0.0208318	1.11973
NM_145071	CISH	0.013682	-1.24914		NM_024013	IFNA1/IFNA13	0.0102308	1.11319		NM_145212	MRPL30	0.00519516	1.18942		NM_015567	SLITRK5	0.0208326	-1.13672
NR_002326	SNORA64	0.0137288	-1.17819		NM_033430	PDE5A	0.0102592	-1.12911		NM_001011515	PDLIM5	0.00519712	-1.18878		NM_005880	DNAJA2	0.020862	-1.18915
NM_014891	PDAP1	0.0137404	-1.19327		NM_006763	BTG2	0.0102609	1.84338		W25998	GLUL	0.00520419	-1.13277		NM_153012	TNFSF12	0.0209139	1.09902
NM_138433	KLHDC7B	0.0137421	1.16943		NR_002770	DIO3OS	0.0102699	-1.14134		NM_001031827	BOLA2/BOLA2B	0.00520906	-1.31409		NM_178545	TMEM52	0.0209636	1.20416
NM_001042610	DBNDD1	0.0137466	-1.25314		XR_040376	HNRNPKP3	0.0102724	1.14789		NM_006334	OLFM1	0.00522303	1.32231		NM_181463	MRPL55	0.0209891	-1.15421
NM_001039697	SNAPC3	0.0137557	1.13412		NM_181463	MRPL55	0.0102906	-1.17198		NM_001040668	BCL2L12	0.00522679	-1.24698		NM_025151	RAB11FIP1	0.0209905	1.11467
NM_001080488	ONECUT3	0.0137785	1.12251		NR_002210	COX6B1P1	0.0102993	1.15364		NM_007265	ECD	0.00524339	1.19179		NM_176787	PIGN	0.0210503	1.13152
NM_013943	CLIC4	0.0137986	-1.16002		NM_006428	MRPL28	0.0103567	1.14455		NM_021159	RAP1GDS1	0.00527337	-1.22106		NM_019855	CABP5	0.0210757	1.15191
NM_177974	GOLM2	0.0138736	1.18085		NM_020755	SERINC1	0.0103663	-1.20871		NM_001003656	PPP2R2D	0.00532133	-1.19808		NM_144696	AXDND1	0.0211056	-1.11208
NM_018442	DCAF6	0.0139574	-1.13709		NR_002719	TOP1P1	0.0104134	1.12194		NM_001105	ACVR1	0.00533608	1.56279		NM_001005280	OR10A7	0.0211321	1.10816
NM_152326	ANKRD9	0.0140023	-1.14236		NM_175068	KRT73	0.0104906	1.18919		NM_024665	TBL1XR1	0.00534803	1.1871		NM_005517	HMGN2	0.0211424	1.10761
NM_001018071	FRMPD2	0.0140031	-1.13637		NM_014281	PUF60	0.010498	1.27646		BC014370	LOC100288798	0.00536531	-1.17426		NM_207331	GUSBP1	0.0211856	-1.13399
NM_144671	PHETA1	0.014028	-1.17361		NM_003505	FZD1	0.0105473	1.16713		NM_001624	CRYBG1	0.00544632	-1.1331		NM_012114	CASP14	0.0211934	1.11868
NM_133482	RAD50	0.0140323	-1.20211		AK023660	CDYL2	0.0105514	-1.20122		NM_018644	B3GAT1	0.00545147	1.16032		NM_033178	DUX4L4 (includes others)	0.0212138	1.1273
NM_198318	PRMT1	0.0140491	1.14144		NM_001938	DR1	0.0105573	-1.22059		BG325888	PLEKHG4B	0.00546704	-1.13353		NM_012076	CRB1	0.0212248	1.1001
NM_183401	RNF14	0.014076	-1.11373		NM_006151	LPO	0.0106007	1.13554		NM_207181	NPHP1	0.00550545	-1.13301		NM_018083	ZNF358	0.0212421	1.13985
NM_003575	ZNF282	0.0140862	1.17947		NM_173687	LINC02904	0.0107492	1.11565		NM_184043	ALDOA	0.00551304	-1.13142		XM_926073	TRIM49/TRIM49C	0.0212607	-1.13282
NR_002144	LOC407835	0.0141158	-1.25577		NM_005159	ACTC1	0.0107575	-2.67628		NM_203504	G3BP2	0.00554091	1.30665		NM_001131066	RFESD	0.021327	-1.13444
NM_002541	OGDH	0.0141211	-1.1974		NM_032839	SLC49A4	0.0107854	1.14395		NM_005872	BCAS2	0.00554583	1.115		NM_145056	DACT3	0.0213377	1.29551
NM_014808	FARP2	0.0141402	-1.1775		NM_171982	TRIM35	0.0107867	-1.15279		NM_022497	MRPS25	0.00555656	-1.25044		NM_001003745	OR10A3	0.0213941	1.09238
NM_006554	MTX2	0.014167	1.22539		NM_024665	TBL1XR1	0.0108125	-1.15884		NM_014057	OGN	0.00556842	2.97821		NM_001017406	S100PBP	0.0214292	-1.1147
NM_016129	COPS4	0.014199	1.12753		CN357235	ZXDA	0.0108143	-1.12871		NM_001039796	DLGAP1-AS1	0.00558009	-1.12831		NM_032029	FCAMR	0.0215559	1.09626
NM_006885	ZFHX3	0.0142327	1.17778		XM_928786	DEFB104A/DEFB104B	0.0108534	1.11176		NM_171825	CAMK2A	0.00560439	-1.23777		NM_153225	SBSPON	0.0216899	-1.12629
NM_003435	ZNF134	0.0142547	-1.10356		NM_020310	MNT	0.0108705	-1.27942		NM_001123375	H3C13	0.00561525	-1.12523		NM_002252	KCNS3	0.0217254	1.17044
NM_144697	CIART	0.0142932	-1.18186		NM_033403	DCLK3	0.0109	-1.13036		NM_006327	TIMM23	0.00563051	1.18417		NM_181870	DVL1	0.0217299	1.12095
NM_001001520	HDGFL2	0.0143175	-1.11021		NM_199203	PEDS1-UBE2V1	0.0109109	-1.12966		AK125664	FAM120C	0.00566544	1.17763		NM_020892	DTX2	0.021733	1.14408
NM_001018081	KIR2DL5B	0.0143236	1.12726		NM_198139	SEMG1	0.0109607	1.18648		NM_003316	TTC3	0.00567156	1.61855		NM_181607	KRTAP19-1	0.0217575	1.11403
NM_019070	DDX49	0.0143369	-1.16071		BC031235	LINC01838	0.0109693	1.14198		NM_006892	DNMT3B	0.00567202	-1.1494		NM_001097635	GCNT1	0.0217685	-1.10114
NM_000850	GSTM4	0.01436	-1.14824		NM_001013736	FAM47C	0.0109843	-1.13965		NM_015915	ATL1	0.00568599	1.17794		NM_017923	MARCHF1	0.0217964	-1.13529
NM_016174	CERCAM	0.0143927	1.11041		NM_032584	ZNF347	0.0110366	1.12153		NM_001387	DPYSL3	0.00568961	1.86534		NR_002331	ST7-AS2	0.0219308	-1.10623
NM_016026	RDH11	0.0144121	1.15104		NM_006447	USP16	0.0110519	-1.18751		NM_194292	SASS6	0.00571706	-1.25802		NM_001005517	OR5K4	0.0219539	1.09101
NM_032286	MED10	0.0144305	1.12764		NM_199133	ATPSCKMT	0.0110531	-1.12245		NM_012210	TRIM32	0.00572724	1.15833		NM_173793	C22orf39	0.0219871	-1.13338
NM_003344	UBE2H	0.0144443	1.20386		NM_006135	CAPZA1	0.0111142	1.12342		NM_001187	BAGE	0.00574189	-1.16072		NR_030388	mir-653	0.0220163	-1.09982
NM_004507	HUS1	0.0144499	1.14167		NM_007265	ECD	0.0111204	-1.16152		NM_182502	TMPRSS11B	0.00574494	1.14604		NR_003136	FBXO22	0.0220601	-1.10931
NM_198159	MITF	0.0144541	-1.10377		NM_032885	ATG4D	0.0111238	-1.12591		NM_001033561	PHF12	0.00574695	-1.14946		NM_000189	HK2	0.0221115	1.10588
NM_176787	PIGN	0.0144554	-1.14648		NM_002334	LRP4	0.0111323	-1.15582		NM_031413	CECR2	0.00577072	-1.14128		NM_152697	SLC44A5	0.0221435	1.11301
NM_016049	EMC9	0.0144899	-1.12326		NM_145752	CDIPT	0.0111677	1.23262		NR_003595	CDC14C	0.00577203	-1.20859		NM_021083	XK	0.0221814	-1.15957
NM_020180	CELF4	0.0145757	-1.14537		NM_000332	ATXN1	0.0111989	1.12435		NR_002730	BRD7P3	0.00579753	1.21511		NM_001004477	OR10X1	0.022187	1.09953
NM_013239	PPP2R3B	0.0145973	-1.10639		NM_017893	SEMA4G	0.0112268	-1.13246		NM_032885	ATG4D	0.00584737	-1.20903		NM_006665	HPSE	0.0222376	-1.10826
NM_001014795	ILK	0.0146834	-1.12523		NM_018935	PCDHB15	0.0112407	-1.11289		NM_020825	CRAMP1	0.00589414	1.22841		NM_182617	ACSM2B	0.0222699	-1.11274
NM_144589	COMTD1	0.0146855	-1.34434		NM_009590	AOC2	0.0112594	1.1692		NM_001024	RPS21	0.00593024	1.16894		NR_029691	mir-9	0.0222998	-1.10535
NM_016423	ZNF219	0.0146949	-1.2297		NM_032324	NTPCR	0.01126	-1.19305		NM_182700	SP8	0.00594234	-1.14329		NM_018341	ERMARD	0.0223139	-1.1377
NM_001081675	KLHL38	0.0146965	-1.16917		NM_003729	RTCA	0.0112697	-1.15924		CN357235	ZXDA	0.00595065	1.14867		NM_007318	PSEN1	0.0224597	-1.13217
NM_018244	UQCC1	0.0147147	1.17038		NR_003287	RNA28SN5	0.0112804	1.71491		NM_003074	SMARCC1	0.00597354	1.48009		NM_016180	SLC45A2	0.022472	1.12596
NM_018190	BBS7	0.014724	1.11959		NM_203385	RNH1	0.0113545	-1.15856		NM_007361	NID2	0.00597742	1.35061		NM_022117	TSPYL2	0.0224767	1.21045
NM_023918	TAS2R8	0.0147793	1.10466		NM_173663	FAM153A/FAM153B	0.0113817	1.13126		NM_001097595	XAGE1A/XAGE1B	0.00599054	-1.15666		NM_020525	IL22	0.0224903	1.15305
NM_145283	NXNL2	0.0148095	-1.12887		NM_004384	CSNK1G3	0.0113913	1.1317		NM_182706	SCRIB	0.00599614	-1.18736		NM_022144	TNMD	0.0226014	1.97077
NM_015061	KDM4C	0.0148686	1.13787		NM_152422	PTPDC1	0.011396	-1.10582		BC034632	LOC101928326	0.00600001	-1.12254		NM_001303	COX10	0.0226114	-1.18806
NM_024926	TTC26	0.0148871	1.12237		NM_031964	KRTAP17-1	0.0114193	-1.11917		NM_139313	YME1L1	0.00601171	1.17594		NM_001035004	KCNIP4	0.0226519	1.17369
NM_152365	KDF1	0.0149282	-1.1414		XM_939575	KCNJ12	0.0114933	-1.13512		NM_001098209	CTNNB1	0.0060198	1.23429		NM_001034850	RETREG1	0.0226864	-1.23907
NM_024297	PHF23	0.0149517	1.11535		NM_001568	EIF3E	0.0115321	-1.21489		NR_003264	SDHAP1	0.00602854	-1.18029		NM_002493	NDUFB6	0.0227452	-1.14737
NM_031275	TEX12	0.0149517	1.13265		NM_001013732	PTCHD4	0.0115457	1.18074		NM_005859	PURA	0.00602895	1.25262		NM_001231	CASQ1	0.0227554	-1.18719
NM_015886	PI15	0.0150077	-1.18258		NM_194285	SPTY2D1	0.0116398	-1.17835		NM_001423	EMP1	0.00602939	1.29744		NM_001012423	GOLGA8EP/GOLGA8G	0.0227773	-1.10205
NM_198129	LAMA3	0.0150237	-1.14081		NM_001260	CDK8	0.0116563	-1.14527		NM_000389	CDKN1A	0.00603549	2.29668		NM_006071	PKDREJ	0.0228129	1.10395
DA205778	LINC00856	0.0150333	-1.13371		NM_014149	WDR91	0.0116931	-1.14852		NM_002690	POLB	0.00604669	1.2564		XM_929673	MIR4453HG	0.022828	1.11364
NM_006176	NRGN	0.0150365	1.12683		NM_003757	EIF3I	0.0117077	1.17067		NM_006156	NEDD8	0.00604736	-1.20074		NM_032160	DSEL	0.0228435	-1.14805
NM_025054	VCPIP1	0.0150971	-1.11313		NM_194293	XIRP1	0.0117242	1.77566		NM_032575	GLIS2	0.00604739	-1.17198		NM_006188	OCM2	0.0229678	-1.09625
NM_001099661	EIF3CL	0.0151728	1.15819		NM_003915	CPNE1	0.011745	1.13451		NM_001010927	TIAM2	0.00605649	1.14092		NM_207334	FAM43B	0.0229868	1.18062
NM_207331	GUSBP1	0.0152105	1.15037		NM_012151	F8A1 (includes others)	0.0117462	1.21401		NM_001003407	ABLIM1	0.00608758	1.39449		NM_153344	C6orf141	0.022991	1.10907
NM_014321	ORC6	0.0152112	-1.11304		NM_203355	MIA2	0.0117568	-1.14656		NM_006331	EMG1	0.00609918	-1.23808		NM_001097616	GPR89A/GPR89B	0.023035	1.08861
NM_144573	NEXN	0.0152326	-1.13146		NM_014037	SLC6A16	0.0117926	-1.17878		NM_005308	GRK5	0.0061093	1.16089		NM_006952	UPK1B	0.0230865	1.09589
XM_001720609	STX1B	0.0152442	-1.14279		NM_144647	CAPSL	0.0118154	1.12405		NM_205853	MUSTN1	0.00614955	-1.24556		NM_020974	SCUBE2	0.0230876	1.18779
NR_003263	SDHAP3	0.0152852	-1.15803		NM_199162	ADPRHL1	0.011817	-1.32468		NM_002942	ROBO2	0.0061655	1.11835		AL136588	MMP16	0.0231865	1.29328
NM_138428	SMIM12	0.0153121	1.13926		NM_017433	MYO3A	0.011821	-1.12072		NM_001032393	HNRNPH2	0.00616705	1.1553		NM_001128619	LUZP6	0.023314	1.12032
NM_006952	UPK1B	0.0153478	-1.1075		NM_207435	C12orf76	0.0118585	-1.20639		NM_001039661	TIRAP	0.00616779	1.1368		XM_940851	DTHD1	0.0233744	-1.12625
XM_001716105	LINC02901	0.0153628	1.11317		NM_145036	CEP112	0.0118793	-1.15415		NM_198225	RHOBTB1	0.00618801	-1.13697		NM_199168	CXCL12	0.0233994	-1.12823
NM_014505	KCNMB4	0.0154192	1.11952		NM_013320	HCFC2	0.0118912	-1.23425		NM_017919	STX17	0.00619651	1.156		NM_078468	BCCIP	0.0234268	-1.16863
NM_145891	RBFOX1	0.0154558	-1.1275		NM_032029	FCAMR	0.0118963	1.10663		NM_014580	SLC2A8	0.00625382	-1.27257		NM_006779	CDC42EP2	0.0235967	-1.10645
NR_002318	CATSPER2P1	0.0154619	1.14236		NM_007213	PRAF2	0.0119347	1.14404		NM_138378	FDXACB1	0.00626131	-1.32683		NM_001035	RYR2	0.0236126	-1.14141
NM_032545	CFC1/CFC1B	0.0154899	1.14673		NM_030752	TCP1	0.0119854	-1.28156		NM_015253	WSCD1	0.00629708	-1.21005		NM_144490	AKAP11	0.0236534	-1.15801
NM_020192	YAE1	0.0155039	1.22116		NM_001037582	SCD5	0.0120042	-1.19392		NM_001024598	HES3	0.00630581	-1.18279		NM_005378	MYCN	0.0237099	1.17846
NM_014303	PES1	0.0155356	1.12441		NM_001821	CHML	0.012014	1.14921		NM_004725	BUB3	0.00632687	1.39983		NM_001002000	GMPR2	0.0238199	1.12158
NM_174856	IDH3B	0.0155443	1.14778		NM_001080121	PRNP	0.012022	-1.27411		NM_000394	CRYAA/CRYAA2	0.00633162	-1.28202		NM_001013635	CCDC184	0.0238459	1.13002
NM_175858	KRTAP11-1	0.0155624	-1.14738		NM_001408	CELSR2	0.0120239	-1.20918		NM_001077620	PRCD	0.00633521	-1.11591		XM_932619	LINC00632	0.0238653	-1.11709
NM_004329	BMPR1A	0.0156852	1.13198		NM_033661	WDR4	0.0120444	-1.11624		NM_152755	CNPY4	0.0063357	1.44326		NM_018491	CBWD1	0.0238835	-1.11751
NM_001001657	OR2Y1	0.0156902	1.12638		NM_001810	CENPB	0.0120653	1.20078		NM_001017371	SP3	0.00633899	1.23758		NR_003078	SNORD110	0.0239471	1.16573
NM_032279	ATP13A4	0.0157031	1.12769		NM_018467	USE1	0.012071	-1.18421		NM_017880	C2orf42	0.00634111	1.16172		NM_145177	DHRSX	0.0239478	1.13249
BG618056	PAH	0.0157716	-1.13722		NM_006639	CYSLTR1	0.012093	1.1202		NM_173687	LINC02904	0.00636209	-1.13006		NM_031886	KCNA7	0.0239708	-1.11887
NM_002755	MAP2K1	0.0158389	1.26383		AK055475	ELFN2	0.012131	-1.1326		NM_012146	DUX1	0.00638131	-1.1307		NM_182699	DDX53	0.0241211	1.1001
BM678784	LINC02639	0.0158659	1.13913		NM_021069	SORBS2	0.0121561	1.16585		NM_018084	CCDC88A	0.00638715	1.239		NM_015085	RAP1GAP2	0.0241315	1.08654
NM_018265	INAVA	0.0158849	-1.16885		NM_005773	ZNF256	0.0121758	-1.25866		NM_012213	MLYCD	0.0063898	1.2054		NM_144584	HENMT1	0.0241952	1.1289
NM_015112	MAST2	0.0158899	1.14094		NM_145011	ZNF25	0.0121856	-1.18572		NM_001001336	CYB5R2	0.00639646	1.13161		NM_182757	RNF144B	0.0242017	1.16979
NM_001085375	C1orf226	0.0159127	-1.14734		NM_017757	ZNF407	0.0122351	-1.13531		NM_003098	SNTA1	0.00639983	-1.19339		NM_173631	ZNF547	0.0242032	1.11104
NM_005472	KCNE3	0.0160044	1.10556		AK057402	LOC101927845	0.0122432	1.11879		NM_004111	FEN1	0.00640553	-1.14805		NM_006361	HOXB13	0.0242189	-1.09533
NM_001079907	ZNF331	0.0160416	-1.13831		NM_003562	SLC25A11	0.0122441	-1.11469		NM_002480	PPP1R12A	0.00642414	1.45963		NM_152334	TARS3	0.0242218	1.12435
NM_030884	MAP4	0.0160981	1.15548		NM_173205	IL37	0.0123167	1.13454		NM_001796	CDH8	0.00643053	-1.18186		NM_020327	ACVR1B	0.0242769	1.08961
NM_032352	BRMS1L	0.016138	1.12318		NM_001018109	PIR	0.0123217	-1.20845		NM_198230	RGS12	0.00644725	-1.12747		NM_005391	PDK3	0.024446	-1.17003
NM_016431	MAPK8IP2	0.0161911	-1.23877		NM_001003785	ATP5PD	0.0123251	-1.23529		NM_016057	COPZ1	0.00646066	-1.12648		NM_181605	KRTAP6-3	0.0244585	1.09221
NM_052816	TRIM31	0.016194	-1.10836		NM_182571	SSC5D	0.0123324	-1.49338		NM_005426	TP53BP2	0.00646115	-1.20253		NM_145295	ZNF627	0.0244618	-1.11891
NM_002575	SERPINB2	0.0162228	-1.1175		NM_130785	TPTE2	0.0123995	1.1363		NM_001941	DSC3	0.00646309	-1.17861		NM_007109	TCF19	0.0246223	1.09999
AB027121	C18orf12	0.0162789	-1.15113		NR_000021	SNORD32A	0.0124024	-1.15567		NM_001042472	ABHD12	0.00647701	-1.1579		XM_001130016	TET1	0.0246246	-1.10136
NM_006576	AVIL	0.0163241	-1.14246		NM_007306	BRCA1	0.0124631	1.12055		NM_001759	CCND2	0.00648726	1.4302		NM_007312	HYAL1	0.0246735	1.11136
NR_002796	AKR7A2P1	0.0163412	-1.11756		NR_026881	PRG1	0.0125655	1.11786		NM_020962	IGDCC4	0.00649457	1.42231		NM_015878	AZIN1	0.0247003	1.1196
NM_170726	ALDH4A1	0.0163585	1.11163		NM_175900	C16orf54	0.012587	1.12107		NM_000216	ANOS1	0.0065158	1.28671		NM_016257	HPCAL4	0.0248272	1.22494
NM_001042552	TATDN3	0.0163632	1.13979		NM_020128	MDM1	0.0125884	1.10431		NM_032312	YIPF4	0.00651674	1.20438		NM_004586	RPS6KA3	0.0248698	-1.12327
NM_004420	DUSP8	0.0164	-1.2361		XM_945430	SSR2	0.0126053	-1.15814		NM_001412	EIF1AX	0.00652673	1.23334		NM_006930	SKP1	0.0248784	-1.11534
NM_013235	DROSHA	0.0164257	1.14034		NM_001033082	MYCL	0.0126197	1.12117		NM_002334	LRP4	0.00653304	1.17905		BX094949	DCN	0.0249579	-1.09014
NM_001080543	CACTIN	0.0164858	-1.10401		CB123670	LINC01615	0.0126444	-1.11844		NM_003508	FZD9	0.00654861	1.15385		NM_032718	MFSD9	0.0249602	-1.10108
NM_173667	C5orf64	0.0165201	1.13298		NM_182573	LYPD5	0.0126901	1.13937		NM_002363	MAGEB1	0.00656399	-1.17791		NM_001005737	CACNA2D4	0.024978	1.13082
NM_006653	FRS3	0.0165205	1.1596		NM_001081559	CPSF4	0.0127766	1.18819		NM_015107	PHF8	0.00656662	-1.12822		NM_172060	EYA1	0.0250679	1.11788
NM_012174	FBXW8	0.0165464	1.12381		NM_002440	MSH4	0.0128592	1.129		NM_178313	SPTBN1	0.00658988	1.25176		NM_178526	SLC25A42	0.0251138	1.57737
NM_033195	LDHAL6B	0.0165605	1.11417		NM_022822	KLC2	0.0128678	-1.11435		NM_178500	PHOSPHO1	0.00659513	-1.18527		NM_012334	MYO10	0.0251186	-1.10925
NM_016328	GTF2IRD1	0.0165839	1.13115		NM_199069	NDUFAF3	0.0128706	1.27227		NM_000665	ACHE	0.00663149	1.38505		NM_201650	LRRC23	0.0252151	-1.08983
NM_031964	KRTAP17-1	0.0166093	-1.1197		NM_000541	SAG	0.0128947	-1.10768		NM_012175	FBXO3	0.00664879	1.2724		NM_198123	CSMD3	0.0252937	-1.1076
NM_017658	KLHL28	0.0166589	1.21062		NM_017483	ADD2	0.0129048	1.11066		NM_015351	TTC9	0.00666074	1.17382		NM_001100816	MED7	0.0253297	-1.13173
NM_000665	ACHE	0.0166605	1.33814		NM_198232	RNASE1	0.0129221	1.23843		NM_024597	MAP7D3	0.00666276	1.16056		NM_014774	EFCAB14	0.0253531	1.12932
NM_004523	KIF11	0.0166841	1.12445		NM_024875	SYNPO2L	0.0129415	-1.18008		NM_032905	RBM17	0.00666837	1.35946		NM_152667	NANP	0.0253806	-1.13591
NM_004979	KCND1	0.016688	-1.13593		NM_003203	GCFC2	0.0129771	-1.10933		NM_173530	ZNF610	0.00668655	-1.15574		NM_016360	TACO1	0.025566	-1.19603
NM_020312	COQ9	0.0167629	1.16398		NM_004783	TAOK2	0.0130167	-1.1307		NM_021821	MRPS35	0.00669044	1.24746		NM_172172	CAMK2G	0.0257001	-1.13813
NM_178526	SLC25A42	0.016779	-1.17049		XM_291663	LIPM	0.0130399	1.13065		NM_100264	WAC	0.00669656	-1.12662		NM_001009608	SLX4IP	0.0258044	1.14122
NM_022737	PLPPR2	0.0168416	-1.13108		NM_014181	LGALSL	0.0130735	-1.14396		NM_020739	CCPG1	0.00670708	1.38932		XM_930203	SERPINE3	0.0258288	-1.08492
NM_024989	PGAP1	0.0168427	-1.15616		NR_030589	mir-743	0.0130827	1.12526		NM_018066	GPN2	0.00672295	-1.20173		NM_001024611	LRRC66	0.0258894	-1.1355
XM_001717756	VPS9D1-AS1	0.0168988	-1.15051		NM_173611	FAM98B	0.0130844	1.12991		NM_057159	LPAR1	0.00675165	1.2929		NM_000328	RPGR	0.026068	-1.10992
W25998	GLUL	0.0169449	-1.11066		NM_005725	TSPAN2	0.0130857	1.21472		NM_006151	LPO	0.00677297	-1.15093		NM_172240	POC1B	0.026096	-1.10044
NM_182700	SP8	0.0169624	-1.1214		NM_000026	ADSL	0.0131672	1.19564		NM_004165	RRAD	0.00679052	1.51224		NR_004430	RNU1-1	0.0261317	1.22058
NM_176811	NLRP8	0.0169728	1.09971		NM_018127	ELAC2	0.0133698	-1.12079		NM_181349	SMURF1	0.00681701	-1.17922		NM_001941	DSC3	0.0261863	-1.14045
NM_024551	ADIPOR2	0.0169941	-1.53841		NM_020188	CMC2	0.013401	1.20688		NM_000747	CHRNB1	0.00683112	-1.15642		NM_016431	MAPK8IP2	0.0262344	1.20999
NM_032413	C15orf48	0.0170189	-1.13709		NM_199462	DSTYK	0.0134173	1.15142		NM_004642	CDK2AP1	0.00684339	1.50265		NR_029707	mir-186	0.0262902	1.12626
NM_174975	SEC14L3	0.017027	1.13488		NM_005642	TAF7	0.0134219	-1.18512		NM_006999	TENT4A	0.00688478	-1.14452		NM_152890	COL24A1	0.0263313	1.12679
NM_003281	TNNI1	0.017029	1.25083		NM_033547	INTS4	0.0134373	1.1233		NM_000755	CRAT	0.00691154	-1.17393		NM_014912	CPEB3	0.0263505	-1.142
NM_001078172	RTL8A	0.0170291	-1.17882		NM_018059	RADIL	0.0134473	1.14601		NM_013374	PDCD6IP	0.00691385	1.24836		NM_024697	ZNF385D	0.0264918	1.16598
NM_000912	OPRK1	0.0171268	-1.14372		NM_017852	NLRP2	0.0134789	1.09855		NM_005513	GTF2E1	0.00692264	1.26074		NM_012188	FOXI1	0.0265022	1.15956
NM_006391	IPO7	0.017158	1.21501		NM_014432	IL20RA	0.0135401	-1.168		NM_013296	GPSM2	0.00696275	1.25881		NM_016129	COPS4	0.02657	-1.10774
NM_001024808	BCL7A	0.0171758	1.11814		NM_005250	FOXL1	0.0135424	1.10994		NM_012183	FOXD3	0.00697244	-1.11837		NR_003142	SNHG9	0.0265792	-1.10211
NM_173666	DTWD2	0.0172229	1.17339		NM_014961	RUFY3	0.0135858	-1.18591		NM_005095	ZMYM4	0.00697368	1.20929		BX095318	ID2-AS1	0.0266459	-1.13427
NM_024588	C22orf46	0.017229	-1.11997		NM_022807	SNRPN	0.013674	1.09913		NM_005125	CCS	0.00697598	-1.24215		NM_006556	PMVK	0.026701	-1.11764
NM_024095	ASB8	0.01724	-1.17844		NM_001003802	SMARCD3	0.0137033	-1.12979		NM_152328	ADSS1	0.00698078	-1.17827		NM_006212	PFKFB2	0.0268195	-1.11488
NM_016614	TDP2	0.0172453	1.15353		NM_001915	CYB561	0.0137109	1.20951		NM_194301	RALGAPA1	0.0070159	1.32896		NM_001003808	CFAP74	0.0268737	-1.13453
NM_203451	SERTM1	0.0172992	-1.14848		NM_023918	TAS2R8	0.0137418	-1.10669		NM_006136	CAPZA2	0.00702298	1.246		XM_371009	C17orf100	0.02694	1.09677
NM_001003795	GTF2IRD2/GTF2IRD2B	0.0173363	1.1233		NM_020724	RNF150	0.0138069	1.40593		NM_001033583	ACOT9	0.00704186	1.3941		XM_932224	LOC440896	0.0269763	-1.13051
NM_021970	LAMTOR3	0.0173807	-1.12449		NR_002723	GABPAP	0.013807	1.1114		NM_017971	MRPL20	0.00708189	-1.38556		NM_139175	RNF133	0.0269887	-1.09819
NM_020974	SCUBE2	0.0173972	-1.20642		XM_946199	LAD1	0.0138281	1.13987		NM_199133	ATPSCKMT	0.00709279	1.13828		NM_080687	UPF3A	0.0269997	1.11001
NM_021647	MFAP3L	0.0174018	1.1296		NM_002637	PHKA1	0.0138282	1.19645		NM_024806	JHY	0.00712952	-1.12062		NM_005462	MAGEC1	0.0270406	-1.09818
NM_148901	TNFRSF18	0.0174105	1.10622		XM_113912	DHRS7C	0.013871	1.3056		NM_014396	VPS41	0.00714209	1.16164		NM_001001916	OR52J3	0.0270415	-1.09463
NM_001004714	OR4K13	0.0174188	1.1311		XR_015477	PATL2	0.0138937	1.12157		NM_021202	TP53INP2	0.00714924	-1.2358		NM_022900	CASD1	0.0270654	-1.11526
NM_139027	ADAMTS13	0.0174483	-1.15642		NM_012306	FAIM2	0.0139126	-1.11232		NM_033215	PPP1R3F	0.00717359	-1.13401		NM_016599	MYOZ2	0.0270687	1.1113
NM_003679	KMO	0.0174623	1.14719		XM_938198	NSF	0.013945	1.16618		NM_152238	SNX7	0.00719321	1.21299		NM_024884	L2HGDH	0.0271483	-1.12357
NM_014911	AAK1	0.0175362	-1.14593		NM_001024609	LRRC63	0.0140025	1.13913		NR_003272	PSPC1	0.00719376	1.15034		NM_173591	OTOGL	0.0271615	1.0978
NM_001179	ART3	0.0175481	1.33464		NM_194310	AATBC	0.0140252	1.11533		NM_001001436	C16orf87	0.00719537	1.25176		NR_003539	BRDTP1	0.0271896	-1.07733
NM_001039958	MESP2	0.0175534	1.10596		NR_015380	A1BG-AS1	0.0140366	1.11015		NM_018062	FANCL	0.00719938	-1.14786		NM_005044	PRKX	0.0272008	1.14822
NM_174981	LOC100288966/POTED	0.0175679	1.1156		NM_025238	BTBD1	0.0140492	-1.19485		NM_014962	BTBD3	0.007202	1.16541		NM_022834	VWA1	0.0272039	1.10963
NM_152727	CPNE2	0.0175892	-1.16056		NM_152330	FRMD6	0.014072	-1.14751		NR_002198	ST13P7	0.00724174	1.27322		NM_001012969	ADAL	0.0272824	-1.11058
NM_032025	EIF2A	0.0175917	1.24898		AF086087	ZNF70	0.0140836	-1.15319		NM_001003943	BMF	0.00724421	1.1149		NM_138804	M1AP	0.0273061	1.12348
NM_001024074	HNMT	0.0177148	-1.1268		NM_173559	AK9	0.0141296	1.16927		NM_182633	ZNF713	0.00725302	-1.11412		NM_014289	CAPN6	0.0273101	1.26559
NM_016499	TMEM216	0.0177274	-1.23738		NM_139244	STXBP5	0.0141413	-1.25105		AA397525	LINC01784	0.00725714	-1.15819		NR_030164	mir-489	0.0273748	1.13312
NM_001015051	RUNX2	0.0177597	-1.13303		NM_001018038	VPS13A	0.0141619	-1.12809		NM_005445	SMC3	0.00727638	1.25572		NM_001884	HAPLN1	0.0274151	-1.09212
NM_001807	CEL	0.0177647	1.10433		NM_001001891	ANO7	0.0141734	1.17664		NM_001136118	TRIM51EP	0.00728082	-1.19866		NR_003655	POLR2J4	0.027509	-1.09678
NM_022041	GAN	0.0177773	1.10604		NM_080832	PABPC5	0.0141859	1.1366		NM_004100	EYA4	0.00728562	1.10703		NM_144603	NOXO1	0.0275101	-1.17112
NM_015567	SLITRK5	0.0177789	1.14872		NM_052961	SLC26A8	0.0142114	1.18381		NR_030172	mir-493	0.00732879	-1.12876		NM_013290	PSMC3IP	0.0275496	-1.11642
NM_001532	SLC29A2	0.0177835	-1.11916		NM_214711	PRR27	0.0142146	1.13292		NM_032447	FBN3	0.00733256	-1.18057		NM_001029883	PCARE	0.027753	-1.11569
NM_001004310	FCRL6	0.017792	-1.13739		NM_005028	PIP4K2A	0.0142741	1.13019		NM_005780	LHFPL6	0.00735608	-1.26786		XM_939389	NKX2-6	0.0277807	-1.11487
NM_173691	TPRN	0.0178107	-1.1216		NM_012063	DNM1L	0.0142839	-1.24103		NM_012110	CHIC2	0.00737854	1.37598		NM_006063	KLHL41	0.0278139	-1.18285
NM_001031835	PHKB	0.0178188	-1.105		NM_001033575	DUSP28	0.0142874	1.16544		NR_029706	mir-185	0.00738053	1.1136		NM_001005388	NFASC	0.0278383	1.09993
NM_004421	DVL1	0.0178275	1.12078		NM_018018	SLC38A4	0.0143739	-1.13889		NM_020662	MRS2	0.00738512	1.17508		NM_006573	TNFSF13B	0.0278556	-1.10545
NM_001014989	LAT	0.0178457	1.11987		NM_139250	CTAG1A/CTAG1B	0.0143797	1.13297		NM_213657	KLRC1	0.00739637	-1.19285		NM_022093	TNN	0.0279623	1.13768
NR_024337	SERTAD4-AS1	0.0178774	-1.22328		NM_018718	CEP41	0.0143814	1.1789		NM_173666	DTWD2	0.00740546	1.1957		XM_944214	ANKH	0.0280496	-1.1239
NM_004550	NDUFS2	0.0178809	1.12608		NM_178865	SERINC2	0.0143994	1.23552		NM_020128	MDM1	0.00743758	-1.11764		NM_003112	SP4	0.0281169	1.18674
XM_001720517	ZNF705G	0.0179012	1.16081		NM_003558	PIP5K1B	0.0144339	-1.14402		BX400393	SZRD1	0.00745136	-1.16276		DA483022	PCNX4	0.0281678	-1.10894
NM_201566	SLC16A13	0.0179079	-1.12333		NM_021089	ZNF8	0.0144455	-1.14079		NM_005261	GEM	0.00747631	-1.15029		NM_080664	DTD2	0.0281874	1.15835
NM_138994	CNTNAP4	0.0179588	-1.13706		NM_198849	SIAH3	0.0144883	1.12605		NM_001013728	ANKRD18B	0.00750384	-1.1963		NM_018443	ZNF302	0.0282476	-1.15868
NM_152342	CDYL2	0.0179961	1.11683		NM_030779	KCNH6	0.0145153	1.11653		NM_001142573	IMPDH1	0.00751821	-1.14438		NM_005441	CHAF1B	0.0283123	-1.17547
NM_013301	CCDC106	0.0180597	-1.14672		NM_024104	SMIM7	0.0146351	-1.33518		NM_001004354	NRARP	0.00753328	-1.14159		NM_020432	PHTF2	0.0283405	-1.14817
NM_005097	LGI1	0.0180839	1.40731		NM_080431	ACTRT2	0.0146435	1.1442		NM_017816	LYAR	0.00753773	1.18072		NM_022810	SLC25A14	0.0283798	-1.10003
NR_002768	HYMAI	0.0181326	1.10487		NM_007035	KERA	0.0146585	1.44537		NM_182756	SPDYA	0.00754489	-1.13457		NM_006920	SCN1A	0.0283919	1.10787
NM_182540	INTS6L	0.0181387	-1.12268		NM_001005517	OR5K4	0.0147566	1.09762		NM_001667	ARL2	0.00755193	-1.27503		NM_002475	MYL6B	0.0284391	-1.33744
BM675220	CCDC30	0.0181479	1.1211		NM_021931	DHX35	0.0147795	1.15688		NM_032574	DPY30	0.0075628	1.2747		NM_032236	USP48	0.0284555	1.10372
NM_020390	EIF5A2	0.0181681	-1.11868		NM_024798	SNX22	0.0148006	1.14105		NM_001003699	RREB1	0.00756513	1.18675		NM_003660	PPFIA3	0.0284627	-1.11017
NM_003720	PSMG1	0.0182355	-1.12211		NM_001002905	OR8G1	0.0148153	1.11444		NM_145861	EDARADD	0.00757176	-1.15107		NM_004889	ATP5MF	0.0284838	-1.19243
NM_020662	MRS2	0.0182423	1.15365		NM_020642	AKIP1	0.0148879	1.13609		NM_002635	SLC25A3	0.0075725	1.22447		NM_182687	PKMYT1	0.0284958	-1.10181
NM_002981	CCL1	0.0182445	1.11348		NM_001017440	CALN1	0.0149032	-1.12054		NM_004294	MTRF1	0.00757713	1.22416		NM_033123	PLCZ1	0.0285376	1.10467
NM_001009894	C12orf29	0.0182754	1.11794		NM_016247	IMPG2	0.0149349	1.11586		XR_017754	LOC642846	0.00758504	-1.13104		NM_005725	TSPAN2	0.0285601	1.18403
NM_144777	SCEL	0.0183082	-1.10943		NM_020228	PRDM10	0.0149427	-1.11737		NM_000135	FANCA	0.0075952	-1.1559		NM_001032394	ADGRG6	0.0285822	1.10636
NM_175634	RUNX1T1	0.0183402	-1.10626		NM_173800	LVRN	0.0149477	1.11763		NM_005653	TFCP2	0.00759971	1.22858		NM_001024609	LRRC63	0.0285857	1.12166
NM_007367	RALY	0.0183468	-1.18382		AK025117	GPATCH2L	0.0149601	1.12321		NM_001080447	TTLL8	0.00760853	1.14169		NM_001018138	NME2	0.0285986	-1.09922
NM_152540	SCFD2	0.0183612	-1.13721		NM_032352	BRMS1L	0.0149672	-1.1208		NM_020310	MNT	0.00762291	1.31644		NM_032262	TMEM191A	0.0286129	1.10439
XM_941085	BEND4	0.0183703	-1.10489		NM_174951	FAM9A	0.014971	1.12138		NM_001568	EIF3E	0.00762567	1.24427		NM_001510	GRID2	0.0286793	1.13767
NM_004785	SLC9A3R2	0.0183742	-1.11118		NM_017925	DENND4C	0.0149841	-1.18093		NM_009590	AOC2	0.00762917	-1.18714		NM_207629	ABCG1	0.0287116	-1.14408
NM_032324	NTPCR	0.0185125	1.20166		NM_033178	DUX4L4 (includes others)	0.0150036	1.13558		NM_203413	ELP5	0.00763746	-1.31008		NM_181704	BAGE4	0.0287311	-1.11753
NM_024808	BORA	0.0185584	1.12015		NM_012474	UCK2	0.0150134	-1.17714		NM_001376	DYNC1H1	0.00765935	-1.12649		NM_016585	THEG	0.0288819	-1.09865
NM_002378	MATK	0.018563	-1.15858		NM_139169	TRUB1	0.0150267	-1.14485		NM_004991	MECOM	0.00767977	-1.12669		NM_001011538	RPL21P44	0.0288824	-1.08971
NM_014946	SPAST	0.0185711	1.14491		NM_175901	FBXL19-AS1	0.0150332	-1.12897		NM_015971	MRPS7	0.00768392	-1.19725		NM_175057	TAAR9	0.0288864	1.12213
NM_199187	KRT18	0.0186186	1.18132		NM_000445	PLEC	0.0150427	-1.15078		NM_183238	ZNF605	0.00769105	1.18365		NM_005752	CLEC3A	0.0289014	1.10509
NM_001080116	LDB3	0.0186195	-1.19869		NM_021067	GINS1	0.0150443	1.13153		NM_001012964	KLK6	0.00770291	-1.14519		NM_152301	MRFAP1L1	0.0289051	-1.13612
NM_017448	LDHC	0.0186365	-1.13254		NM_017807	OSGEP	0.0150457	-1.13936		NM_153331	KCTD6	0.00770759	1.17744		BC031234	LINC01741	0.0289542	-1.10587
NM_002491	NDUFB3	0.0186415	1.17226		NM_182743	TXNRD1	0.0150698	-1.18196		NM_002345	LUM	0.00772405	1.19387		NM_016247	IMPG2	0.0290124	1.10237
NM_183041	DTNBP1	0.0186641	1.11645		NM_001005158	SFMBT1	0.0150744	-1.16762		NM_018693	FBXO11	0.00775622	1.19642		NM_130852	BPIFA1	0.0290352	-1.10966
[truncated: 1,573 more rows]

## Sheet: ST3 Adipose DEG
Analysis Ready Molecules Adipose MUNvCON Chow					Analysis Ready Molecules Adipose MUNvCON HFHS					Analysis Ready Molecules Adipose CON HFHSvChow					Analysis Ready Molecules Adipose MUN HFHSvChow
[truncated: 914 more rows]

[truncated: 6 more sheets: ST4 Liver Paths, ST5 SkMus Paths, ST6 Adipose Paths, ST7 Liver Nets, ST8 SkMus Nets, ST9 Adipose Nets]
